# Supplementary material for: Characterization of phytohormone and transcriptome profiles during protocorm-like bodies development of Paphiopedilum
Source: BMC Genomics. 2021 Nov 8;22:806. doi: 10.1186/s12864-021-08087-y (PMC8576892; doi:10.1186/s12864-021-08087-y)
Supplement: Supplementary file 1 — Additional file 1: Supplemental Table S1. Overview of de novo assembly. Supplemental Table S2. Annotated genes related to IAA metabolism and signaling. Supplemental Table S3. DEGs involved in jasmonic acid, brassinosteroid, ethylene, zeatin, salicylic acid and abscisic acid metabolism and signaling transduction. Supplemental Table S4. Annotated genes related to somatic embryogenesis. Supplemental Table S5. DEGs involved in photosynthesis. Supplemental Table S6. Primers used in the reference genes selection. [file 12864_2021_8087_MOESM1_ESM.xlsx]

## Sheet: Table S1
Supplemental Table S1. Overview of de novo assembly
Length Range	Transcript	Unigene
300-500	264316(42.92%)	112346(50.36%)
500-1000	192729(31.29%)	68276(30.61%)
1000-2000	112814(18.32%)	29264(13.12%)
2000+	46010(7.47%)	13193(5.91%)
Total Number	615869	223079
Total Length	524916316	168943771
N50 Length	1131	923
Mean Length	852.32	757.33

## Sheet: Table S2
Supplemental Table S2. Annotated genes related to IAA metabolism and signaling
DEGs or not	#GeneID	COG_class	COG_class_annotation	GO_annotation	KEGG_annotation	KOG_class	KOG_class_annotation	Pfam_annotation	Swissprot_annotation	nr_annotation						Stage A-01	Stage A-02	Stage A-03	Stage B-01	Stage B-02	Stage B-03	Stage C-01	Stage C-02	Stage C-03	Stage D-01	Stage D-02	Stage D-03
√	TRINITY_DN54506_c1_g1	--	--	Biological Process: auxin catabolic process (GO:0009852);; Molecular Function: metal ion binding (GO:0046872);; Molecular Function: dioxygenase activity (GO:0051213);;	--	[QR]	--	2OG-Fe(II) oxygenase superfamily	2-oxoglutarate-dependent dioxygenase DAO OS=Oryza sativa subsp. japonica OX=39947 GN=DAO PE=2 SV=2	2-oxoglutarate-dependent dioxygenase DAO-like [Phalaenopsis equestris]						97.679	172.696	62.93	76.69	100.211	110.103	100.962	141.41	146.896	329.512	271.912	257.316
	TRINITY_DN31565_c4_g7	--	--	Cellular Component: endoplasmic reticulum membrane (GO:0005789);; Biological Process: response to ethylene (GO:0009723);; Biological Process: auxin biosynthetic process (GO:0009851);; Biological Process: flower development (GO:0009908);; Biological Process: positive gravitropism (GO:0009958);; Biological Process: maintenance of root meristem identity (GO:0010078);; Biological Process: phloem or x…	--	--	--	Allinase;; Aminotransferase class I and II	Tryptophan aminotransferase-related protein 2 OS=Arabidopsis thaliana OX=3702 GN=TAR2 PE=2 SV=1	tryptophan aminotransferase-related protein 2-like [Dendrobium catenatum]						3.253	4.945	2.966	0.116	5.382	0.095	0.048	2.458	0.052	0.188	0.276	0.39
	TRINITY_DN57010_c0_g1	--	--	Molecular Function: transaminase activity (GO:0008483);; Cellular Component: integral component of membrane (GO:0016021);; Molecular Function: carbon-sulfur lyase activity (GO:0016846);;	--	--	--	Allinase;; Alliinase EGF-like domain;; Allinase;; Aminotransferase class I and II	Tryptophan aminotransferase-related protein 4 OS=Arabidopsis thaliana OX=3702 GN=TAR4 PE=2 SV=2	PREDICTED: tryptophan aminotransferase-related protein 3 [Elaeis guineensis]						8.555	9.768	11.896	10.369	11.757	6.056	9.84	10.568	5.208	10.952	13.372	23.339
	TRINITY_DN68075_c0_g3	--	--	Cellular Component: endoplasmic reticulum membrane (GO:0005789);; Biological Process: response to ethylene (GO:0009723);; Biological Process: auxin biosynthetic process (GO:0009851);; Biological Process: flower development (GO:0009908);; Biological Process: positive gravitropism (GO:0009958);; Biological Process: maintenance of root meristem identity (GO:0010078);; Biological Process: phloem or x…	--	--	--	Allinase;; Aminotransferase class I and II	Tryptophan aminotransferase-related protein 2 OS=Arabidopsis thaliana OX=3702 GN=TAR2 PE=2 SV=1	Tryptophan aminotransferase-related protein 2 [Dendrobium catenatum]						6.77	12.735	15.763	10.301	11.597	10.401	14.533	7.573	8.363	9.463	8.851	10.699
	TRINITY_DN68075_c0_g1	--	--	Cellular Component: endoplasmic reticulum membrane (GO:0005789);; Biological Process: metabolic process (GO:0008152);; Molecular Function: transaminase activity (GO:0008483);; Biological Process: response to ethylene (GO:0009723);; Biological Process: auxin biosynthetic process (GO:0009851);; Biological Process: flower development (GO:0009908);; Biological Process: positive gravitropism (GO:00099…	--	--	--	--	Tryptophan aminotransferase-related protein 2 OS=Arabidopsis thaliana OX=3702 GN=TAR2 PE=2 SV=1	tryptophan aminotransferase-related protein 2-like [Dendrobium catenatum]						14.621	13.808	23.174	7.801	13.08	10.182	12.807	9.792	7.896	4.994	9.032	8.891
	TRINITY_DN46930_c0_g1	--	--	Molecular Function: transporter activity (GO:0005215);; Cellular Component: cytoplasm (GO:0005737);; Cellular Component: endoplasmic reticulum (GO:0005783);; Cellular Component: plasma membrane (GO:0005886);; Cellular Component: plant-type cell wall (GO:0009505);; Cellular Component: plasmodesma (GO:0009506);; Biological Process: gravitropism (GO:0009630);; Biological Process: photomorphogenesis …	K13947|4e-38|sbi:SORBI_03g032850|--|hypothetical protein; K13947 auxin efflux carrier family	--	--	Membrane transport protein;; Membrane transport protein	Auxin efflux carrier component 1 OS=Arabidopsis thaliana OX=3702 GN=PIN1 PE=1 SV=1	probable auxin efflux carrier component 8 [Phalaenopsis equestris]						4.712	4.236	7.694	4.836	4.741	3.974	5.545	7.334	4.669	7.648	6.431	6.381
	TRINITY_DN53433_c0_g1	--	--	Molecular Function: transporter activity (GO:0005215);; Cellular Component: endoplasmic reticulum (GO:0005783);; Biological Process: transport (GO:0006810);; Biological Process: auxin-activated signaling pathway (GO:0009734);; Cellular Component: auxin efflux carrier complex (GO:0009921);; Biological Process: auxin polar transport (GO:0009926);; Biological Process: auxin homeostasis (GO:0010252);…	K13947|5e-63|osa:4330700|--|Os02g0743400; K13947 auxin efflux carrier family	--	--	Membrane transport protein	Auxin efflux carrier component 1a OS=Oryza sativa subsp. japonica OX=39947 GN=PIN1A PE=2 SV=1	PIN-like protein, partial [Nuphar advena]						17.056	19.658	20.106	25.447	14.062	16.714	19.933	23.852	19.828	12.366	26.67	24.22
	TRINITY_DN53433_c0_g2	--	--	Cellular Component: endoplasmic reticulum (GO:0005783);; Cellular Component: plasma membrane (GO:0005886);; Biological Process: auxin-activated signaling pathway (GO:0009734);; Biological Process: auxin polar transport (GO:0009926);; Biological Process: auxin homeostasis (GO:0010252);; Molecular Function: auxin efflux transmembrane transporter activity (GO:0010329);; Cellular Component: integral …	K13947|2e-45|osa:4341736|--|Os06g0660200; K13947 auxin efflux carrier family	--	--	Membrane transport protein	Auxin efflux carrier component 2 OS=Oryza sativa subsp. japonica OX=39947 GN=PIN2 PE=2 SV=1	PIN-like protein, partial [Posidonia australis]						1.231	1.11	1.913	3.314	4.33	1.283	0	2.279	2.615	0.663	1.072	0.491
√	TRINITY_DN53433_c1_g1	--	--	Molecular Function: transporter activity (GO:0005215);; Cellular Component: cytoplasm (GO:0005737);; Cellular Component: endoplasmic reticulum (GO:0005783);; Cellular Component: plasma membrane (GO:0005886);; Cellular Component: plant-type cell wall (GO:0009505);; Cellular Component: plasmodesma (GO:0009506);; Biological Process: gravitropism (GO:0009630);; Biological Process: photomorphogenesis …	K13947|2e-24|ath:AT1G73590|--|PIN1; PIN1 (PIN-FORMED 1); transporter; K13947 auxin efflux carrier family	--	--	Membrane transport protein	Auxin efflux carrier component 1 OS=Arabidopsis thaliana OX=3702 GN=PIN1 PE=1 SV=1	putative auxin efflux carrier protein, partial [Populus tomentosa]						6.031	6.54	5.507	19.129	15.325	8.775	9.549	11.652	6.402	2.14	4.097	12.406
	TRINITY_DN62381_c1_g1	--	--	Cellular Component: endoplasmic reticulum (GO:0005783);; Cellular Component: plasma membrane (GO:0005886);; Biological Process: response to light stimulus (GO:0009416);; Biological Process: response to external stimulus (GO:0009605);; Biological Process: auxin-activated signaling pathway (GO:0009734);; Biological Process: post-embryonic development (GO:0009791);; Biological Process: auxin polar t…	K13947|0.0|osa:4341736|--|Os06g0660200; K13947 auxin efflux carrier family	--	--	Membrane transport protein	Auxin efflux carrier component 2 OS=Oryza sativa subsp. japonica OX=39947 GN=PIN2 PE=2 SV=1	PREDICTED: auxin efflux carrier component 2-like [Elaeis guineensis]						1.24	0.821	1.225	2.238	1.604	1.816	1.512	1.333	1.785	1.877	0.849	0.77
√	TRINITY_DN62381_c1_g2	--	--	Cellular Component: endoplasmic reticulum (GO:0005783);; Cellular Component: plasma membrane (GO:0005886);; Biological Process: auxin-activated signaling pathway (GO:0009734);; Biological Process: auxin polar transport (GO:0009926);; Biological Process: auxin homeostasis (GO:0010252);; Molecular Function: auxin efflux transmembrane transporter activity (GO:0010329);; Cellular Component: integral …	K13947|0.0|rcu:RCOM_1636490|--|Auxin efflux carrier component, putative; K13947 auxin efflux carrier family	--	--	Membrane transport protein	Probable auxin efflux carrier component 1c OS=Oryza sativa subsp. japonica OX=39947 GN=PIN1C PE=2 SV=1	probable auxin efflux carrier component 1b isoform X2 [Dendrobium catenatum]						7.403	9.097	6.338	24.304	19.305	17.256	14.164	15.115	10.355	8.223	8.002	18.631
√	TRINITY_DN66850_c1_g1	--	--	Cellular Component: endoplasmic reticulum (GO:0005783);; Cellular Component: plasma membrane (GO:0005886);; Biological Process: auxin-activated signaling pathway (GO:0009734);; Cellular Component: auxin efflux carrier complex (GO:0009921);; Biological Process: auxin polar transport (GO:0009926);; Biological Process: auxin homeostasis (GO:0010252);; Biological Process: auxin efflux (GO:0010315);; …	K13947|1e-172|sbi:SORBI_10g008290|--|hypothetical protein; K13947 auxin efflux carrier family	--	--	Membrane transport protein	Probable auxin efflux carrier component 1c OS=Oryza sativa subsp. japonica OX=39947 GN=PIN1C PE=2 SV=1	probable auxin efflux carrier component 1c [Phalaenopsis equestris]						17.092	14.956	19.701	48.607	43.28	86.297	19.399	23.444	44.459	13.268	15.537	20.025
	TRINITY_DN66850_c1_g2	--	--	Cellular Component: endoplasmic reticulum (GO:0005783);; Cellular Component: plasma membrane (GO:0005886);; Biological Process: auxin-activated signaling pathway (GO:0009734);; Biological Process: auxin polar transport (GO:0009926);; Biological Process: auxin homeostasis (GO:0010252);; Molecular Function: auxin efflux transmembrane transporter activity (GO:0010329);; Cellular Component: integral …	K13947|2e-26|osa:4340580|--|Os06g0232300; K13947 auxin efflux carrier family	--	--	Membrane transport protein	Probable auxin efflux carrier component 1c OS=Oryza sativa subsp. japonica OX=39947 GN=PIN1C PE=2 SV=1	putative auxin efflux carrier protein, partial [Populus tomentosa]						16.696	14.508	23.629	35.399	15.957	19.338	36.23	22.449	22.214	15.42	43.98	40.452
	TRINITY_DN66850_c1_g3	--	--	Cellular Component: endoplasmic reticulum (GO:0005783);; Cellular Component: plasma membrane (GO:0005886);; Biological Process: auxin-activated signaling pathway (GO:0009734);; Biological Process: auxin polar transport (GO:0009926);; Biological Process: auxin homeostasis (GO:0010252);; Molecular Function: auxin efflux transmembrane transporter activity (GO:0010329);; Cellular Component: integral …	K13947|2e-17|rcu:RCOM_0566910|--|hypothetical protein; K13947 auxin efflux carrier family	--	--	--	Auxin efflux carrier component 3a OS=Oryza sativa subsp. japonica OX=39947 GN=PIN3A PE=2 SV=1	PREDICTED: auxin efflux carrier component 4-like [Camelina sativa]						0.721	1.017	0.425	2.384	2.396	2.824	1.115	1.483	2.905	1.965	0.647	1.026
	TRINITY_DN66890_c0_g1	--	--	Cellular Component: endoplasmic reticulum (GO:0005783);; Cellular Component: plasma membrane (GO:0005886);; Biological Process: auxin-activated signaling pathway (GO:0009734);; Biological Process: auxin polar transport (GO:0009926);; Biological Process: auxin homeostasis (GO:0010252);; Molecular Function: auxin efflux transmembrane transporter activity (GO:0010329);; Cellular Component: integral …	K13947|0.0|pop:POPTR_803601|--|PIN6; auxin efflux carrier component; K13947 auxin efflux carrier family	--	--	Membrane transport protein;; Membrane transport protein	Auxin efflux carrier component 3a OS=Oryza sativa subsp. japonica OX=39947 GN=PIN3A PE=2 SV=1	auxin efflux carrier component 4-like [Dendrobium catenatum]						13.408	12.054	10.063	24.323	17.4	26.981	26.99	14.468	22.349	13.768	20.929	18.374
	TRINITY_DN67065_c2_g1	--	--	Cellular Component: endoplasmic reticulum (GO:0005783);; Cellular Component: plasma membrane (GO:0005886);; Biological Process: auxin-activated signaling pathway (GO:0009734);; Biological Process: auxin polar transport (GO:0009926);; Biological Process: auxin homeostasis (GO:0010252);; Molecular Function: auxin efflux transmembrane transporter activity (GO:0010329);; Cellular Component: integral …	K13947|0.0|osa:4340580|--|Os06g0232300; K13947 auxin efflux carrier family	--	--	Membrane transport protein	Probable auxin efflux carrier component 1c OS=Oryza sativa subsp. japonica OX=39947 GN=PIN1C PE=2 SV=1	PIN-like protein, partial [Juncus inflexus]						23.65	28.4	27.041	41.64	24.035	23.968	43.607	32.021	33.565	51.656	56.036	57.733
√	TRINITY_DN67065_c2_g2	--	--	Cellular Component: endoplasmic reticulum (GO:0005783);; Cellular Component: plasma membrane (GO:0005886);; Biological Process: auxin-activated signaling pathway (GO:0009734);; Biological Process: auxin polar transport (GO:0009926);; Biological Process: auxin homeostasis (GO:0010252);; Molecular Function: auxin efflux transmembrane transporter activity (GO:0010329);; Cellular Component: integral …	K13947|2e-88|vvi:100249181|--|hypothetical protein LOC100249181; K13947 auxin efflux carrier family	--	--	Membrane transport protein	Probable auxin efflux carrier component 1c OS=Oryza sativa subsp. japonica OX=39947 GN=PIN1C PE=2 SV=1	Auxin efflux carrier component 1 [Apostasia shenzhenica]						1.433	1.549	2.42	11.328	7.497	8.414	5.671	4.985	4.327	1.552	2.324	4.987
	TRINITY_DN67065_c2_g3	--	--	Cellular Component: endoplasmic reticulum (GO:0005783);; Cellular Component: plasma membrane (GO:0005886);; Biological Process: auxin-activated signaling pathway (GO:0009734);; Biological Process: auxin polar transport (GO:0009926);; Biological Process: auxin homeostasis (GO:0010252);; Molecular Function: auxin efflux transmembrane transporter activity (GO:0010329);; Cellular Component: integral …	K13947|3e-63|vvi:100258578|--|hypothetical protein LOC100258578; K13947 auxin efflux carrier family	--	--	Membrane transport protein	Auxin efflux carrier component 4 OS=Arabidopsis thaliana OX=3702 GN=PIN4 PE=1 SV=1	auxin efflux carrier component 4-like [Dendrobium catenatum]						4.273	4.208	7.127	8.557	6.064	9.783	9.792	6.757	5.478	1.552	2.271	7.787
√	TRINITY_DN38241_c1_g1	[P]	Inorganic ion transport and metabolism	Molecular Function: N,N-dimethylaniline monooxygenase activity (GO:0004499);; Biological Process: response to water deprivation (GO:0009414);; Biological Process: indoleacetic acid biosynthetic process (GO:0009684);; Molecular Function: flavin adenine dinucleotide binding (GO:0050660);; Molecular Function: NADP binding (GO:0050661);; Molecular Function: indole-3-pyruvate monooxygenase activity (G…	--	[Q]	Secondary metabolites biosynthesis, transport and catabolism	Flavin-binding monooxygenase-like;; Pyridine nucleotide-disulphide oxidoreductase;; L-lysine 6-monooxygenase (NADPH-requiring);; Pyridine nucleotide-disulphide oxidoreductase;; NAD(P)-binding Rossmann-like domain;; FAD binding domain;; FAD-NAD(P)-binding	Probable indole-3-pyruvate monooxygenase YUCCA7 OS=Arabidopsis thaliana OX=3702 GN=YUC7 PE=2 SV=1	probable indole-3-pyruvate monooxygenase YUCCA9 [Dendrobium catenatum]						5.143	2.93	4.758	1.26	0.511	0.295	1.289	1.095	0.654	0.964	2.356	1.919
	TRINITY_DN47778_c1_g1	--	--	Molecular Function: N,N-dimethylaniline monooxygenase activity (GO:0004499);; Biological Process: auxin biosynthetic process (GO:0009851);; Molecular Function: flavin adenine dinucleotide binding (GO:0050660);; Molecular Function: NADP binding (GO:0050661);; Molecular Function: indole-3-pyruvate monooxygenase activity (GO:0103075);;	K11816|3e-07|rcu:RCOM_0927500|YUCCA;EC:1.14.13.168|monooxygenase, putative (EC:1.14.13.8); K11816 YUCCA family monooxygenase [EC:1.14.13.-]	[Q]	Secondary metabolites biosynthesis, transport and catabolism	--	Probable indole-3-pyruvate monooxygenase YUCCA3 OS=Arabidopsis thaliana OX=3702 GN=YUC3 PE=2 SV=1	hypothetical protein AALP_AA6G064400 [Arabis alpina]						21.655	16.094	19.043	19.953	16.829	13.177	14.542	12.001	14.329	4.231	16.662	11.1
	TRINITY_DN38473_c0_g1	[P]	Inorganic ion transport and metabolism	Molecular Function: N,N-dimethylaniline monooxygenase activity (GO:0004499);; Biological Process: auxin biosynthetic process (GO:0009851);; Molecular Function: flavin adenine dinucleotide binding (GO:0050660);; Molecular Function: NADP binding (GO:0050661);; Biological Process: oxidation-reduction process (GO:0055114);; Molecular Function: indole-3-pyruvate monooxygenase activity (GO:0103075);;	--	[Q]	Secondary metabolites biosynthesis, transport and catabolism	Flavin-binding monooxygenase-like;; Pyridine nucleotide-disulphide oxidoreductase;; L-lysine 6-monooxygenase (NADPH-requiring);; Pyridine nucleotide-disulphide oxidoreductase;; FAD binding domain;; NAD(P)-binding Rossmann-like domain	Probable indole-3-pyruvate monooxygenase YUCCA9 OS=Arabidopsis thaliana OX=3702 GN=YUC9 PE=2 SV=1	probable indole-3-pyruvate monooxygenase YUCCA9 [Dendrobium catenatum]						0.202	0.233	0.132	1.056	0.281	0.932	0.747	0.328	0.519	0.751	1.465	1.495
	TRINITY_DN44107_c0_g2	[P]	Inorganic ion transport and metabolism	Molecular Function: N,N-dimethylaniline monooxygenase activity (GO:0004499);; Biological Process: auxin biosynthetic process (GO:0009851);; Molecular Function: flavin adenine dinucleotide binding (GO:0050660);; Molecular Function: NADP binding (GO:0050661);; Biological Process: oxidation-reduction process (GO:0055114);; Molecular Function: indole-3-pyruvate monooxygenase activity (GO:0103075);;	--	[Q]	Secondary metabolites biosynthesis, transport and catabolism	Flavin-binding monooxygenase-like;; Pyridine nucleotide-disulphide oxidoreductase;; L-lysine 6-monooxygenase (NADPH-requiring);; Pyridine nucleotide-disulphide oxidoreductase;; NAD(P)-binding Rossmann-like domain;; FAD binding domain	Probable indole-3-pyruvate monooxygenase YUCCA9 OS=Arabidopsis thaliana OX=3702 GN=YUC9 PE=2 SV=1	putative indole-3-pyruvate monooxygenase YUCCA3 [Dendrobium catenatum]						1.046	1.409	1.245	0.455	0.461	0.685	1.047	0.816	0.706	0.35	1.401	1.16
	TRINITY_DN64701_c0_g2	[P]	Inorganic ion transport and metabolism	Molecular Function: N,N-dimethylaniline monooxygenase activity (GO:0004499);; Biological Process: auxin biosynthetic process (GO:0009851);; Molecular Function: flavin adenine dinucleotide binding (GO:0050660);; Molecular Function: NADP binding (GO:0050661);; Molecular Function: indole-3-pyruvate monooxygenase activity (GO:0103075);;	--	[Q]	Secondary metabolites biosynthesis, transport and catabolism	Pyridine nucleotide-disulphide oxidoreductase;; Flavin-binding monooxygenase-like;; L-lysine 6-monooxygenase (NADPH-requiring);; Pyridine nucleotide-disulphide oxidoreductase;; NAD(P)-binding Rossmann-like domain;; FAD binding domain	Indole-3-pyruvate monooxygenase YUCCA2 OS=Arabidopsis thaliana OX=3702 GN=YUC2 PE=1 SV=1	indole-3-pyruvate monooxygenase YUCCA2-like [Dendrobium catenatum]						0.958	0.793	1.174	1.444	1.223	1.179	0.756	1.085	1.224	0.538	0.849	0.58
	TRINITY_DN41915_c0_g1	[P]	Inorganic ion transport and metabolism	Molecular Function: nucleotide binding (GO:0000166);; Molecular Function: monooxygenase activity (GO:0004497);; Molecular Function: N,N-dimethylaniline monooxygenase activity (GO:0004499);; Biological Process: auxin biosynthetic process (GO:0009851);; Cellular Component: membrane (GO:0016020);; Molecular Function: flavin adenine dinucleotide binding (GO:0050660);; Molecular Function: NADP binding…	--	[Q]	Secondary metabolites biosynthesis, transport and catabolism	Flavin-binding monooxygenase-like;; Pyridine nucleotide-disulphide oxidoreductase;; L-lysine 6-monooxygenase (NADPH-requiring);; Pyridine nucleotide-disulphide oxidoreductase;; Pyridine nucleotide-disulphide oxidoreductase;; FAD binding domain;; NAD(P)-binding Rossmann-like domain;; Lycopene cyclase protein;; Ketopantoate reductase PanE/ApbA;; Flavin-binding monooxygenase-like	Probable indole-3-pyruvate monooxygenase YUCCA11 OS=Arabidopsis thaliana OX=3702 GN=YUC11 PE=2 SV=1	putative indole-3-pyruvate monooxygenase YUCCA10 [Ananas comosus]						2.136	0.942	0.942	0.93	0	0.704	0.553	0.796	1.785	2.165	3.47	2.343
	TRINITY_DN53916_c0_g1	--	--	Cellular Component: Golgi membrane (GO:0000139);; Cellular Component: nucleoplasm (GO:0005654);; Cellular Component: endoplasmic reticulum (GO:0005783);; Cellular Component: endoplasmic reticulum membrane (GO:0005789);; Cellular Component: Golgi apparatus (GO:0005794);; Cellular Component: cytosol (GO:0005829);; Biological Process: auxin biosynthetic process (GO:0009851);; Biological Process: pos…	K11816|9e-07|rcu:RCOM_0927500|YUCCA;EC:1.14.13.168|monooxygenase, putative (EC:1.14.13.8); K11816 YUCCA family monooxygenase [EC:1.14.13.-]	[Q]	Secondary metabolites biosynthesis, transport and catabolism	--	Probable indole-3-pyruvate monooxygenase YUCCA4 OS=Arabidopsis thaliana OX=3702 GN=YUC4 PE=1 SV=1	indole-3-pyruvate monooxygenase YUCCA6-like isoform X4 [Phalaenopsis equestris]						19.984	13.426	16.775	16.377	13.672	14.565	13.563	12.707	15.418	11.165	13.754	10.409
	TRINITY_DN56795_c0_g1	[P]	Inorganic ion transport and metabolism	Molecular Function: N,N-dimethylaniline monooxygenase activity (GO:0004499);; Biological Process: auxin biosynthetic process (GO:0009851);; Molecular Function: flavin adenine dinucleotide binding (GO:0050660);; Molecular Function: NADP binding (GO:0050661);; Molecular Function: indole-3-pyruvate monooxygenase activity (GO:0103075);;	K11816|0.0|rcu:RCOM_0803140|YUCCA;EC:1.14.13.168|monooxygenase, putative (EC:1.14.13.8); K11816 YUCCA family monooxygenase [EC:1.14.13.-]	[Q]	Secondary metabolites biosynthesis, transport and catabolism	Flavin-binding monooxygenase-like;; Pyridine nucleotide-disulphide oxidoreductase;; L-lysine 6-monooxygenase (NADPH-requiring);; Pyridine nucleotide-disulphide oxidoreductase;; Pyridine nucleotide-disulphide oxidoreductase;; FAD-NAD(P)-binding;; NAD(P)-binding Rossmann-like domain	Indole-3-pyruvate monooxygenase YUCCA2 OS=Arabidopsis thaliana OX=3702 GN=YUC2 PE=1 SV=1	Indole-3-pyruvate monooxygenase YUCCA2 [Dendrobium catenatum]						2.075	2.034	3.088	1.521	1.624	0.751	1.299	1.602	1.224	0.526	0.764	0.312
	TRINITY_DN70068_c2_g1	--	--	Molecular Function: N,N-dimethylaniline monooxygenase activity (GO:0004499);; Biological Process: auxin biosynthetic process (GO:0009851);; Molecular Function: flavin adenine dinucleotide binding (GO:0050660);; Molecular Function: NADP binding (GO:0050661);; Biological Process: oxidation-reduction process (GO:0055114);; Molecular Function: indole-3-pyruvate monooxygenase activity (GO:0103075);;	K11816|6e-18|vvi:100252977|YUCCA;EC:1.14.13.168|hypothetical protein LOC100252977	[Q]	Secondary metabolites biosynthesis, transport and catabolism	--	Probable indole-3-pyruvate monooxygenase YUCCA9 OS=Arabidopsis thaliana OX=3702 GN=YUC9 PE=2 SV=1	indole-3-pyruvate monooxygenase YUCCA2-like [Dendrobium catenatum]						2.356	3.965	3.594	6.58	2.375	3.185	4.12	4.01	3.818	7.385	6.325	7.731
	TRINITY_DN64701_c0_g1	--	--	Molecular Function: N,N-dimethylaniline monooxygenase activity (GO:0004499);; Biological Process: response to water deprivation (GO:0009414);; Biological Process: indoleacetic acid biosynthetic process (GO:0009684);; Molecular Function: flavin adenine dinucleotide binding (GO:0050660);; Molecular Function: NADP binding (GO:0050661);; Molecular Function: indole-3-pyruvate monooxygenase activity (G…	K11816|4e-07|rcu:RCOM_0927500|YUCCA;EC:1.14.13.168|monooxygenase, putative (EC:1.14.13.8); K11816 YUCCA family monooxygenase [EC:1.14.13.-]	[Q]	Secondary metabolites biosynthesis, transport and catabolism	--	Probable indole-3-pyruvate monooxygenase YUCCA7 OS=Arabidopsis thaliana OX=3702 GN=YUC7 PE=2 SV=1	indole-3-pyruvate monooxygenase YUCCA6-like isoform X4 [Phalaenopsis equestris]						4.545	1.577	5.356	2.675	3.729	2.253	2.666	2.408	2.594	3.229	6.102	2.655
	TRINITY_DN40979_c2_g2	[K]	Transcription	Biological Process: polysaccharide biosynthetic process (GO:0000271);; Biological Process: establishment of planar polarity (GO:0001736);; Biological Process: amino acid transmembrane transport (GO:0003333);; Cellular Component: endosome (GO:0005768);; Cellular Component: Golgi apparatus (GO:0005794);; Cellular Component: plasma membrane (GO:0005886);; Biological Process: syncytium formation (GO:…	K13946|1e-138|vvi:100233126|AUX1, LAX;AUX1, LAX|LAX1; AUX-1-like protein; K13946 auxin influx carrier (AUX1 LAX family)	[E]	Amino acid transport and metabolism	Transmembrane amino acid transporter protein	Auxin transporter protein 1 OS=Arabidopsis thaliana OX=3702 GN=AUX1 PE=1 SV=1	auxin transporter-like protein 2 [Dendrobium catenatum]						4.818	6.773	7.32	5.785	4.721	5.932	6.059	7.632	5.084	8.223	10.316	11.145
	TRINITY_DN44927_c0_g1	--	--	Cellular Component: plasma membrane (GO:0005886);; Biological Process: amino acid transport (GO:0006865);; Biological Process: auxin-activated signaling pathway (GO:0009734);; Molecular Function: symporter activity (GO:0015293);; Cellular Component: integral component of membrane (GO:0016021);;	K13946|2e-54|vvi:100253820|AUX1, LAX;AUX1, LAX|hypothetical protein LOC100253820; K13946 auxin influx carrier (AUX1 LAX family)	[E]	Amino acid transport and metabolism	Transmembrane amino acid transporter protein	Auxin transporter-like protein 5 OS=Medicago truncatula OX=3880 GN=LAX5 PE=2 SV=1	PREDICTED: auxin transporter-like protein 2 [Musa acuminata subsp. malaccensis]						9.768	10.804	12.807	18.635	18.362	17.664	17.809	9.473	11.942	2.916	3.025	8.066
	TRINITY_DN62928_c0_g1	--	--	Biological Process: amino acid transmembrane transport (GO:0003333);; Cellular Component: plasma membrane (GO:0005886);; Biological Process: auxin-activated signaling pathway (GO:0009734);; Molecular Function: amino acid transmembrane transporter activity (GO:0015171);; Molecular Function: symporter activity (GO:0015293);; Cellular Component: integral component of membrane (GO:0016021);;	K13946|1e-107|sbi:SORBI_01g041270|AUX1, LAX;AUX1, LAX|hypothetical protein; K13946 auxin influx carrier (AUX1 LAX family)	[E]	Amino acid transport and metabolism	Transmembrane amino acid transporter protein	Auxin transporter-like protein 3 OS=Oryza sativa subsp. japonica OX=39947 GN=Os10g0147400 PE=2 SV=1	auxin transporter-like protein 2 [Dendrobium catenatum]						25.215	26.17	26.737	31.93	30.751	24.386	20.631	18.787	13.467	12.229	8.49	15.686
√	TRINITY_DN62928_c0_g2	--	--	Biological Process: polysaccharide biosynthetic process (GO:0000271);; Cellular Component: plasma membrane (GO:0005886);; Biological Process: acetyl-CoA metabolic process (GO:0006084);; Biological Process: amino acid transport (GO:0006865);; Biological Process: auxin-activated signaling pathway (GO:0009734);; Biological Process: multidimensional cell growth (GO:0009825);; Biological Process: auxi…	K13946|0.0|pop:POPTR_818512|AUX1, LAX;AUX1, LAX|PtrAUX7; auxin influx carrier component; K13946 auxin influx carrier (AUX1 LAX family)	[E]	Amino acid transport and metabolism	Transmembrane amino acid transporter protein	Auxin transporter-like protein 3 OS=Medicago truncatula OX=3880 GN=LAX3 PE=2 SV=1	Auxin transporter-like protein 3 [Apostasia shenzhenica]						3.596	6.083	7.431	1.473	2.205	0.694	3.936	4.508	4.347	2.904	2.07	6.772
	TRINITY_DN62943_c1_g3	--	--	Biological Process: amino acid transmembrane transport (GO:0003333);; Cellular Component: plasma membrane (GO:0005886);; Biological Process: auxin-activated signaling pathway (GO:0009734);; Molecular Function: amino acid transmembrane transporter activity (GO:0015171);; Molecular Function: symporter activity (GO:0015293);; Cellular Component: integral component of membrane (GO:0016021);;	K13946|2e-98|rcu:RCOM_1151110|AUX1, LAX;AUX1, LAX|amino acid transporter, putative; K13946 auxin influx carrier (AUX1 LAX family)	[E]	Amino acid transport and metabolism	Transmembrane amino acid transporter protein;; Transmembrane amino acid transporter protein	Auxin transporter-like protein 3 OS=Oryza sativa subsp. japonica OX=39947 GN=Os10g0147400 PE=2 SV=1	auxin transporter-like protein 2, partial [Phalaenopsis equestris]						10.014	9.526	9.8	4.613	7.207	4.269	15.202	8.219	13.872	6.046	21.12	12.908
	TRINITY_DN62943_c1_g4	--	--	Cellular Component: plasma membrane (GO:0005886);; Biological Process: amino acid transport (GO:0006865);; Biological Process: auxin-activated signaling pathway (GO:0009734);; Molecular Function: symporter activity (GO:0015293);; Cellular Component: integral component of membrane (GO:0016021);;	K13946|2e-24|sbi:SORBI_09g021990|AUX1, LAX;AUX1, LAX|hypothetical protein; K13946 auxin influx carrier (AUX1 LAX family)	[E]	Amino acid transport and metabolism	--	Auxin transporter-like protein 4 OS=Medicago truncatula OX=3880 GN=LAX4 PE=2 SV=1	Auxin transporter-like protein 2 [Apostasia shenzhenica]						6.04	3.443	7.016	4.952	4.631	8.775	4.915	6	3.631	2.403	10.061	6.002
	TRINITY_DN63572_c1_g1	--	--	Biological Process: amino acid transmembrane transport (GO:0003333);; Cellular Component: plasma membrane (GO:0005886);; Biological Process: auxin-activated signaling pathway (GO:0009734);; Molecular Function: amino acid transmembrane transporter activity (GO:0015171);; Molecular Function: symporter activity (GO:0015293);; Cellular Component: integral component of membrane (GO:0016021);;	K13946|1e-163|rcu:RCOM_0592670|AUX1, LAX;AUX1, LAX|amino acid transporter, putative; K13946 auxin influx carrier (AUX1 LAX family)	[E]	Amino acid transport and metabolism	Transmembrane amino acid transporter protein	Auxin transporter-like protein 2 OS=Oryza sativa subsp. japonica OX=39947 GN=Os05g0447200 PE=2 SV=1	auxin transporter-like protein 2, partial [Phalaenopsis equestris]						7.148	5.029	6.965	5.223	4.35	5.134	5.73	6.359	4.7	2.328	6.782	5.255
	TRINITY_DN63572_c1_g2	--	--	Biological Process: amino acid transmembrane transport (GO:0003333);; Cellular Component: plasma membrane (GO:0005886);; Biological Process: auxin-activated signaling pathway (GO:0009734);; Molecular Function: amino acid transmembrane transporter activity (GO:0015171);; Molecular Function: symporter activity (GO:0015293);; Cellular Component: integral component of membrane (GO:0016021);;	K13946|1e-137|vvi:100233126|AUX1, LAX;AUX1, LAX|LAX1; AUX-1-like protein; K13946 auxin influx carrier (AUX1 LAX family)	[E]	Amino acid transport and metabolism	Transmembrane amino acid transporter protein	Auxin transporter-like protein 1 OS=Oryza sativa subsp. japonica OX=39947 GN=Os01g0856500 PE=2 SV=2	auxin transporter-like protein 2 [Dendrobium catenatum]						9.073	12.913	10.579	5.407	6.094	3.879	9.724	8.836	10.365	14.144	22.531	17.325
	TRINITY_DN63572_c1_g4	--	--	Cellular Component: plasma membrane (GO:0005886);; Biological Process: amino acid transport (GO:0006865);; Biological Process: auxin-activated signaling pathway (GO:0009734);; Molecular Function: symporter activity (GO:0015293);; Cellular Component: integral component of membrane (GO:0016021);;	K13946|5e-24|zma:100285200|AUX1, LAX;AUX1, LAX|auxin transporter-like protein 1; K13946 auxin influx carrier (AUX1 LAX family)	[E]	Amino acid transport and metabolism	--	Auxin transporter-like protein 4 OS=Medicago truncatula OX=3880 GN=LAX4 PE=2 SV=1	auxin transporter-like protein 2 [Dendrobium catenatum]						4.695	5.924	6.712	4.167	4.17	5.419	3.209	6.408	5.852	8.123	9.923	4.239
√	TRINITY_DN69997_c0_g1	--	--	Cellular Component: plasma membrane (GO:0005886);; Biological Process: amino acid transport (GO:0006865);; Biological Process: auxin-activated signaling pathway (GO:0009734);; Molecular Function: symporter activity (GO:0015293);; Cellular Component: integral component of membrane (GO:0016021);;	K13946|1e-171|rcu:RCOM_0714960|AUX1, LAX;AUX1, LAX|amino acid transporter, putative; K13946 auxin influx carrier (AUX1 LAX family)	[E]	Amino acid transport and metabolism	Transmembrane amino acid transporter protein	Auxin transporter-like protein 5 OS=Medicago truncatula OX=3880 GN=LAX5 PE=2 SV=1	auxin transporter-like protein 2 [Phalaenopsis equestris]						19.167	16.262	17.626	24.061	19.465	21.581	26.079	13.095	11.455	3.555	6.209	9.003
	TRINITY_DN32409_c0_g1	--	--	Biological Process: response to auxin (GO:0009733);;	K14488|4e-49|vvi:100242742|SAUR;SAUR|hypothetical protein LOC100242742; K14488 SAUR family protein	--	--	Auxin responsive protein	Indole-3-acetic acid-induced protein ARG7 OS=Vigna radiata var. radiata OX=3916 GN=ARG7 PE=2 SV=1	auxin-induced protein 6B-like [Dendrobium catenatum]						0.633	0.793	0.253	0.368	0.972	0.551	2.152	0.856	1.131	1.489	1.507	1.551
	TRINITY_DN35862_c3_g1	--	--	Cellular Component: chloroplast (GO:0009507);; Biological Process: response to salt stress (GO:0009651);; Biological Process: response to abscisic acid (GO:0009737);;	K14487|6e-22|pop:POPTR_730507|GH3;GH3|GH3-10; GH3 family protein; K14487 auxin responsive GH3 gene family	--	--	GH3 auxin-responsive promoter	Indole-3-acetic acid-amido synthetase GH3.10 OS=Arabidopsis thaliana OX=3702 GN=GH3.10 PE=2 SV=1	putative indole-3-acetic acid-amido synthetase GH3.5 [Dendrobium catenatum]						2.541	2.584	1.387	2.016	4.38	3.166	4.217	2.309	2.168	0	3.375	0.814
	TRINITY_DN58919_c2_g2	--	--	Biological Process: response to auxin (GO:0009733);;	K14488|6e-41|sbi:SORBI_06g031730|SAUR;SAUR|hypothetical protein; K14488 SAUR family protein	--	--	Auxin responsive protein	Indole-3-acetic acid-induced protein ARG7 OS=Vigna radiata var. radiata OX=3916 GN=ARG7 PE=2 SV=1	auxin-induced protein 6B-like [Dendrobium catenatum]						4.123	5.999	7.674	13.974	9.863	14.318	8.299	11.632	15.657	26.448	12.396	12.651
√	TRINITY_DN60352_c0_g1	--	--	Biological Process: response to light stimulus (GO:0009416);; Biological Process: response to auxin (GO:0009733);; Molecular Function: ligase activity (GO:0016874);;	K14487|0.0|sbi:SORBI_03g036680|GH3;GH3|hypothetical protein; K14487 auxin responsive GH3 gene family	--	--	GH3 auxin-responsive promoter	Probable indole-3-acetic acid-amido synthetase GH3.1 OS=Oryza sativa subsp. japonica OX=39947 GN=GH3.1 PE=2 SV=1	putative indole-3-acetic acid-amido synthetase GH3.1 [Apostasia shenzhenica]						9.038	10.701	8.443	52.677	17.37	51.938	25.371	16.17	29.041	5.094	21.544	18.363
	TRINITY_DN63554_c0_g1	--	--	Biological Process: response to stimulus (GO:0050896);;	K14487|1e-171|vvi:100248306|GH3;GH3|hypothetical protein LOC100248306; K14487 auxin responsive GH3 gene family	--	--	GH3 auxin-responsive promoter;; GH3 auxin-responsive promoter	Indole-3-acetic acid-amido synthetase GH3.10 OS=Arabidopsis thaliana OX=3702 GN=GH3.10 PE=2 SV=1	jasmonic acid-amido synthetase JAR1 [Phalaenopsis equestris]						5.592	5.617	8.767	7.287	6.776	4.944	8.289	6	7.543	7.823	13.754	13.175
√	TRINITY_DN67678_c0_g1	--	--	Biological Process: metabolic process (GO:0008152);; Biological Process: response to auxin (GO:0009733);; Biological Process: response to brassinosteroid (GO:0009741);; Biological Process: response to cyclopentenone (GO:0010583);; Molecular Function: ligase activity (GO:0016874);;	K14487|1e-53|vvi:100250741|GH3;GH3|hypothetical protein LOC100250741; K14487 auxin responsive GH3 gene family	--	--	GH3 auxin-responsive promoter	Probable indole-3-acetic acid-amido synthetase GH3.1 OS=Arabidopsis thaliana OX=3702 GN=GH3.1 PE=2 SV=1	PREDICTED: probable indole-3-acetic acid-amido synthetase GH3.1 [Phoenix dactylifera]						17.883	20.703	22.09	41.989	51.99	63.251	32.303	16.757	19.029	1.389	12.82	5.835
√	TRINITY_DN67678_c0_g2	--	--	Biological Process: metabolic process (GO:0008152);; Molecular Function: ligase activity (GO:0016874);;	K14487|0.0|osa:4343785|GH3;GH3|Os07g0592600; K14487 auxin responsive GH3 gene family	--	--	GH3 auxin-responsive promoter	Probable indole-3-acetic acid-amido synthetase GH3.8 OS=Oryza sativa subsp. japonica OX=39947 GN=GH3.8 PE=2 SV=1	probable indole-3-acetic acid-amido synthetase GH3.8 [Dendrobium catenatum]						15.905	24.5	25.289	37.783	44.573	62.187	37.626	18.359	22.183	5.645	10.507	6.95
√	TRINITY_DN69497_c0_g1	--	--	Biological Process: metabolic process (GO:0008152);; Biological Process: response to auxin (GO:0009733);; Biological Process: response to brassinosteroid (GO:0009741);; Biological Process: response to cyclopentenone (GO:0010583);; Molecular Function: ligase activity (GO:0016874);;	K14487|0.0|osa:4343785|GH3;GH3|Os07g0592600; K14487 auxin responsive GH3 gene family	--	--	GH3 auxin-responsive promoter;; GH3 auxin-responsive promoter	Probable indole-3-acetic acid-amido synthetase GH3.8 OS=Oryza sativa subsp. japonica OX=39947 GN=GH3.8 PE=2 SV=1	PREDICTED: probable indole-3-acetic acid-amido synthetase GH3.8 [Elaeis guineensis]						0.387	0.233	0.395	15.136	3.809	5.296	0.252	0.657	2.656	1.302	0.499	2.633
	TRINITY_DN69564_c2_g1	--	--	Molecular Function: inositol hexakisphosphate binding (GO:0000822);; Molecular Function: ubiquitin-protein transferase activity (GO:0004842);; Cellular Component: nucleus (GO:0005634);; Biological Process: defense response (GO:0006952);; Biological Process: cell cycle (GO:0007049);; Biological Process: response to auxin (GO:0009733);; Biological Process: auxin-activated signaling pathway (GO:0009…	K14485|0.0|vvi:100263734|TIR1;TIR1|hypothetical protein LOC100263734	[R]	General function prediction only	F-box-like	Protein TRANSPORT INHIBITOR RESPONSE 1 OS=Arabidopsis thaliana OX=3702 GN=TIR1 PE=1 SV=2	PREDICTED: protein TRANSPORT INHIBITOR RESPONSE 1-like [Phoenix dactylifera]						32.223	25.592	29.076	23.916	21.249	24.348	29.996	20.011	27.246	29.702	21.162	32.13
	TRINITY_DN26960_c0_g1	--	--	Molecular Function: calmodulin binding (GO:0005516);; Cellular Component: cytoplasm (GO:0005737);; Cellular Component: mitochondrion (GO:0005739);; Biological Process: multicellular organism development (GO:0007275);; Cellular Component: plastid (GO:0009536);; Biological Process: auxin-activated signaling pathway (GO:0009734);; Biological Process: regulation of growth (GO:0040008);;	--	--	--	Auxin responsive protein	Auxin-responsive protein SAUR71 OS=Arabidopsis thaliana OX=3702 GN=SAUR71 PE=2 SV=1	Auxin-induced protein X10A [Apostasia shenzhenica]						0.448	0.7	3.432	4.128	5.012	7.007	2.734	1.493	3.663	4.381	0.265	1.216
	TRINITY_DN27480_c0_g1	--	--	Cellular Component: nucleus (GO:0005634);; Biological Process: multicellular organism development (GO:0007275);; Biological Process: auxin-activated signaling pathway (GO:0009734);; Biological Process: regulation of seed germination (GO:0010029);; Biological Process: regulation of growth (GO:0040008);; Biological Process: positive regulation of leaf senescence (GO:1900057);;	K14488|1e-34|osa:4336520|SAUR;SAUR|Os04g0537100; K14488 SAUR family protein	--	--	Auxin responsive protein	Auxin-responsive protein SAUR36 OS=Arabidopsis thaliana OX=3702 GN=SAUR36 PE=2 SV=1	Indole-3-acetic acid-induced protein ARG7 [Apostasia shenzhenica]						0.651	0	0.202	2.277	0.792	0.941	0.136	0.468	0.135	0.426	0.117	0.424
√	TRINITY_DN27590_c0_g1	--	--	Cellular Component: nucleus (GO:0005634);; Cellular Component: cytoplasm (GO:0005737);; Biological Process: multicellular organism development (GO:0007275);; Biological Process: auxin-activated signaling pathway (GO:0009734);; Biological Process: regulation of growth (GO:0040008);; Biological Process: regulation of seedling development (GO:1900140);;	K14488|8e-38|vvi:100259386|SAUR;SAUR|hypothetical protein LOC100259386; K14488 SAUR family protein	--	--	Auxin responsive protein	Auxin-responsive protein SAUR32 OS=Arabidopsis thaliana OX=3702 GN=SAUR32 PE=2 SV=1	Auxin-induced protein X10A [Dendrobium catenatum]						1.328	0	1.023	1.192	0.321	0.333	0.717	1.214	0	9.826	9.997	8.824
√	TRINITY_DN29019_c0_g1	--	--	Biological Process: auxin-activated signaling pathway (GO:0009734);; Biological Process: regulation of growth (GO:0040008);;	K14488|2e-44|vvi:100252339|SAUR;SAUR|hypothetical protein LOC100252339; K14488 SAUR family protein	--	--	Auxin responsive protein	Auxin-responsive protein SAUR50 OS=Arabidopsis thaliana OX=3702 GN=SAUR50 PE=1 SV=1	auxin-responsive protein SAUR50-like [Dendrobium catenatum]						1.301	0.205	0.678	1.793	0.662	1.112	0.436	0.388	1.504	3.405	5.126	4.396
√	TRINITY_DN29410_c0_g1	--	--	Molecular Function: calmodulin binding (GO:0005516);; Cellular Component: cytoplasm (GO:0005737);; Cellular Component: mitochondrion (GO:0005739);; Biological Process: multicellular organism development (GO:0007275);; Biological Process: auxin-activated signaling pathway (GO:0009734);; Biological Process: regulation of growth (GO:0040008);;	K14488|1e-27|sbi:SORBI_10g026970|SAUR;SAUR|hypothetical protein; K14488 SAUR family protein	--	--	Auxin responsive protein	Auxin-responsive protein SAUR71 OS=Arabidopsis thaliana OX=3702 GN=SAUR71 PE=2 SV=1	PREDICTED: auxin-responsive protein SAUR71-like [Musa acuminata subsp. malaccensis]						2.594	6.326	19.296	5.398	2.215	3.755	14.193	7.961	28.128	5.958	3.683	3.146
	TRINITY_DN29585_c0_g1	--	--	Cellular Component: cytoplasm (GO:0005737);; Biological Process: multicellular organism development (GO:0007275);; Biological Process: auxin-activated signaling pathway (GO:0009734);; Biological Process: regulation of growth (GO:0040008);;	K14488|6e-29|ath:AT1G56150|SAUR;SAUR|auxin-responsive family protein; K14488 SAUR family protein	--	--	Auxin responsive protein	Auxin-responsive protein SAUR71 OS=Arabidopsis thaliana OX=3702 GN=SAUR71 PE=2 SV=1	Auxin-induced protein X15 [Apostasia shenzhenica]						2.427	1.427	1.316	6.628	0.09	1.92	9.482	1.831	5.551	9.525	2.292	2.12
√	TRINITY_DN32177_c0_g1	--	--	Cellular Component: plasma membrane (GO:0005886);; Biological Process: multicellular organism development (GO:0007275);; Biological Process: auxin-activated signaling pathway (GO:0009734);; Biological Process: auxin polar transport (GO:0009926);; Biological Process: regulation of organ growth (GO:0046620);;	--	--	--	Auxin responsive protein	Auxin-responsive protein SAUR64 OS=Arabidopsis thaliana OX=3702 GN=SAUR64 PE=2 SV=1	auxin-responsive protein SAUR66-like [Ananas comosus]						0.862	1.483	0.304	2.18	1.824	3.508	1.668	1.831	2.615	11.115	5.381	9.527
	TRINITY_DN32692_c0_g1	--	--	Biological Process: auxin-activated signaling pathway (GO:0009734);; Biological Process: regulation of growth (GO:0040008);;	K14488|3e-51|vvi:100257133|SAUR;SAUR|hypothetical protein LOC100257133; K14488 SAUR family protein	--	--	Auxin responsive protein	Auxin-responsive protein SAUR50 OS=Arabidopsis thaliana OX=3702 GN=SAUR50 PE=1 SV=1	auxin-responsive protein SAUR50-like [Phalaenopsis equestris]						4.466	7.427	2.409	12.491	9.051	11.523	12.729	8.558	8.715	16.084	13.001	8.345
√	TRINITY_DN36045_c4_g2	--	--	Molecular Function: calmodulin binding (GO:0005516);; Cellular Component: cytoplasm (GO:0005737);; Biological Process: multicellular organism development (GO:0007275);; Biological Process: auxin-activated signaling pathway (GO:0009734);; Biological Process: regulation of growth (GO:0040008);;	--	--	--	Auxin responsive protein	Auxin-responsive protein SAUR71 OS=Arabidopsis thaliana OX=3702 GN=SAUR71 PE=2 SV=1	PREDICTED: auxin-responsive protein SAUR71-like [Musa acuminata subsp. malaccensis]						3.781	7.539	5.133	3.779	1.774	1.54	4.537	1.861	2.812	23.231	12.258	12.562
√	TRINITY_DN36365_c0_g1	--	--	Cellular Component: cytoplasm (GO:0005737);; Biological Process: multicellular organism development (GO:0007275);; Biological Process: auxin-activated signaling pathway (GO:0009734);; Biological Process: regulation of growth (GO:0040008);; Cellular Component: intracellular membrane-bounded organelle (GO:0043231);; Cellular Component: cytoplasmic part (GO:0044444);; Biological Process: response to…	K14488|2e-26|osa:9268702|SAUR;SAUR|Os01g0924966	--	--	Auxin responsive protein	Auxin-responsive protein SAUR40 OS=Arabidopsis thaliana OX=3702 GN=SAUR40 PE=2 SV=1	Indole-3-acetic acid-induced protein ARG7 [Apostasia shenzhenica]						14.208	19.453	6.084	16.057	49.524	40.415	9.385	17.911	22.909	30.841	6.315	6.426
	TRINITY_DN40271_c0_g1	--	--	Molecular Function: calmodulin binding (GO:0005516);; Cellular Component: cytoplasm (GO:0005737);; Biological Process: multicellular organism development (GO:0007275);; Cellular Component: plastid (GO:0009536);; Biological Process: auxin-activated signaling pathway (GO:0009734);; Biological Process: regulation of growth (GO:0040008);;	--	--	--	Auxin responsive protein	Auxin-responsive protein SAUR71 OS=Arabidopsis thaliana OX=3702 GN=SAUR71 PE=2 SV=1	Auxin-induced protein X10A [Apostasia shenzhenica]						5.319	8.369	43.533	3.227	8.921	9.555	4.896	14.309	9.307	4.581	3.407	5.578
	TRINITY_DN40271_c0_g2	--	--	Molecular Function: calmodulin binding (GO:0005516);; Cellular Component: cytoplasm (GO:0005737);; Biological Process: multicellular organism development (GO:0007275);; Cellular Component: plastid (GO:0009536);; Biological Process: auxin-activated signaling pathway (GO:0009734);; Biological Process: regulation of growth (GO:0040008);;	--	--	--	Auxin responsive protein	Auxin-responsive protein SAUR71 OS=Arabidopsis thaliana OX=3702 GN=SAUR71 PE=2 SV=1	Auxin-induced protein X10A [Apostasia shenzhenica]						0.695	0.485	5.882	0	0	1.816	1.076	1.901	1.307	0.188	0	0.703
√	TRINITY_DN42107_c0_g1	--	--	Molecular Function: calmodulin binding (GO:0005516);; Cellular Component: mitochondrion (GO:0005739);; Biological Process: auxin-activated signaling pathway (GO:0009734);;	--	--	--	Auxin responsive protein	Auxin-responsive protein SAUR76 OS=Arabidopsis thaliana OX=3702 GN=SAUR76 PE=1 SV=1	auxin-responsive protein SAUR50-like [Dendrobium catenatum]						0.844	3.48	0.476	8.091	16.538	4.24	2.336	5.682	3.476	15.308	8.352	10.799
√	TRINITY_DN42107_c1_g1	--	--	Molecular Function: calmodulin binding (GO:0005516);; Cellular Component: mitochondrion (GO:0005739);; Biological Process: auxin-activated signaling pathway (GO:0009734);;	--	--	--	Auxin responsive protein	Auxin-responsive protein SAUR76 OS=Arabidopsis thaliana OX=3702 GN=SAUR76 PE=1 SV=1	auxin-responsive protein SAUR72-like [Phalaenopsis equestris]						96.017	86.544	84.18	260.924	282.692	388.996	160.838	122.513	267.937	214.898	137.044	149.648
√	TRINITY_DN47796_c0_g1	--	--	Biological Process: auxin-activated signaling pathway (GO:0009734);; Biological Process: regulation of growth (GO:0040008);;	K14488|7e-37|vvi:100257133|SAUR;SAUR|hypothetical protein LOC100257133; K14488 SAUR family protein	--	--	Auxin responsive protein	Auxin-responsive protein SAUR50 OS=Arabidopsis thaliana OX=3702 GN=SAUR50 PE=1 SV=1	auxin-responsive protein SAUR50-like [Dendrobium catenatum]						14.788	11.756	9.324	6.977	3.598	6.379	15.008	15.095	14.526	8.787	10.252	6.381
	TRINITY_DN47796_c0_g2	--	--	Biological Process: auxin-activated signaling pathway (GO:0009734);; Biological Process: regulation of growth (GO:0040008);;	K14488|3e-34|vvi:100257133|SAUR;SAUR|hypothetical protein LOC100257133; K14488 SAUR family protein	--	--	Auxin responsive protein	Auxin-responsive protein SAUR50 OS=Arabidopsis thaliana OX=3702 GN=SAUR50 PE=1 SV=1	auxin-responsive protein SAUR50-like [Dendrobium catenatum]						0	0.411	0.081	1.531	0.672	0.57	0.223	0.498	0.353	1.076	0.679	0.178
	TRINITY_DN47796_c0_g3	--	--	Biological Process: auxin-activated signaling pathway (GO:0009734);; Biological Process: regulation of growth (GO:0040008);;	K14488|2e-41|pop:POPTR_818150|SAUR;SAUR|SAUR29; SAUR family protein; K14488 SAUR family protein	--	--	Auxin responsive protein	Auxin-responsive protein SAUR50 OS=Arabidopsis thaliana OX=3702 GN=SAUR50 PE=1 SV=1	auxin-responsive protein SAUR50-like [Dendrobium catenatum]						3.904	4.665	10.306	4.71	0.932	4.117	8.502	7.573	8.674	4.318	4.181	3.804
	TRINITY_DN48352_c1_g1	--	--	Cellular Component: cytoplasm (GO:0005737);; Biological Process: multicellular organism development (GO:0007275);; Biological Process: auxin-activated signaling pathway (GO:0009734);; Biological Process: negative regulation of organ growth (GO:0046621);; Biological Process: regulation of auxin polar transport (GO:2000012);;	--	--	--	Auxin responsive protein	Auxin-responsive protein SAUR36 OS=Oryza sativa subsp. japonica OX=39947 GN=SAUR39 PE=2 SV=1	Indole-3-acetic acid-induced protein ARG7 [Dendrobium catenatum]						24.064	27.514	26.687	15.175	16.809	11.247	21.949	16.528	17.555	35.935	24.282	13.421
	TRINITY_DN50430_c0_g1	--	--	Molecular Function: calmodulin binding (GO:0005516);; Cellular Component: cytoplasm (GO:0005737);; Biological Process: multicellular organism development (GO:0007275);; Cellular Component: plastid (GO:0009536);; Biological Process: auxin-activated signaling pathway (GO:0009734);; Biological Process: regulation of growth (GO:0040008);;	--	--	--	Auxin responsive protein	Auxin-responsive protein SAUR71 OS=Arabidopsis thaliana OX=3702 GN=SAUR71 PE=2 SV=1	Auxin-induced protein X10A [Apostasia shenzhenica]						0	0.401	13.212	0	0.652	2.234	0.223	2.537	3.227	0	0	0.87
√	TRINITY_DN50430_c0_g2	--	--	Molecular Function: calmodulin binding (GO:0005516);; Cellular Component: cytoplasm (GO:0005737);; Biological Process: multicellular organism development (GO:0007275);; Cellular Component: plastid (GO:0009536);; Biological Process: auxin-activated signaling pathway (GO:0009734);; Biological Process: regulation of growth (GO:0040008);;	--	--	--	Auxin responsive protein	Auxin-responsive protein SAUR71 OS=Arabidopsis thaliana OX=3702 GN=SAUR71 PE=2 SV=1	Auxin-induced protein X10A [Apostasia shenzhenica]						9.812	23.465	175.224	6.88	19.746	23.16	17.79	41.116	30.566	1.064	5.975	10.911
	TRINITY_DN50430_c0_g3	--	--	Molecular Function: calmodulin binding (GO:0005516);; Cellular Component: cytoplasm (GO:0005737);; Biological Process: multicellular organism development (GO:0007275);; Cellular Component: plastid (GO:0009536);; Biological Process: auxin-activated signaling pathway (GO:0009734);; Biological Process: regulation of growth (GO:0040008);;	--	--	--	Auxin responsive protein	Auxin-responsive protein SAUR71 OS=Arabidopsis thaliana OX=3702 GN=SAUR71 PE=2 SV=1	Auxin-induced protein X10A [Apostasia shenzhenica]						3.156	2.939	69.176	4.215	4.22	11.199	9.695	18.797	17.493	0.175	0	4.161
	TRINITY_DN50430_c0_g4	--	--	Molecular Function: calmodulin binding (GO:0005516);; Cellular Component: cytoplasm (GO:0005737);; Biological Process: multicellular organism development (GO:0007275);; Cellular Component: plastid (GO:0009536);; Biological Process: auxin-activated signaling pathway (GO:0009734);; Biological Process: regulation of growth (GO:0040008);;	--	--	--	Auxin responsive protein	Auxin-responsive protein SAUR71 OS=Arabidopsis thaliana OX=3702 GN=SAUR71 PE=2 SV=1	Auxin-induced protein X10A [Apostasia shenzhenica]						1.099	2.174	5.285	0.194	2.285	1.692	0.417	2.756	0.633	0	0.329	0.658
	TRINITY_DN51500_c0_g1	--	--	Cellular Component: nucleus (GO:0005634);; Biological Process: multicellular organism development (GO:0007275);; Biological Process: auxin-activated signaling pathway (GO:0009734);; Biological Process: regulation of seed germination (GO:0010029);; Biological Process: regulation of growth (GO:0040008);; Biological Process: positive regulation of leaf senescence (GO:1900057);;	K14488|4e-40|zma:100281354|SAUR;SAUR|SAUR11 - auxin-responsive SAUR family member; K14488 SAUR family protein	--	--	Auxin responsive protein	Auxin-responsive protein SAUR36 OS=Arabidopsis thaliana OX=3702 GN=SAUR36 PE=2 SV=1	PREDICTED: auxin-responsive protein SAUR36-like [Elaeis guineensis]						1.073	1.903	2.005	1.308	1.303	2.548	1.299	1.542	1.826	2.679	1.337	1.473
	TRINITY_DN52072_c0_g2	--	--	Molecular Function: calmodulin binding (GO:0005516);; Cellular Component: cytoplasm (GO:0005737);; Biological Process: multicellular organism development (GO:0007275);; Cellular Component: plastid (GO:0009536);; Biological Process: auxin-activated signaling pathway (GO:0009734);; Biological Process: regulation of growth (GO:0040008);;	--	--	--	Auxin responsive protein	Auxin-responsive protein SAUR72 OS=Arabidopsis thaliana OX=3702 GN=SAUR72 PE=2 SV=1	Auxin-induced protein X10A [Apostasia shenzhenica]						1.961	4.721	40.455	2.035	3.458	6.655	3.131	12.339	6.879	0.401	3.216	2.945
	TRINITY_DN52072_c0_g3	--	--	Molecular Function: calmodulin binding (GO:0005516);; Cellular Component: cytoplasm (GO:0005737);; Biological Process: multicellular organism development (GO:0007275);; Cellular Component: plastid (GO:0009536);; Biological Process: auxin-activated signaling pathway (GO:0009734);; Biological Process: regulation of growth (GO:0040008);;	--	--	--	Auxin responsive protein	Auxin-responsive protein SAUR71 OS=Arabidopsis thaliana OX=3702 GN=SAUR71 PE=2 SV=1	Auxin-induced protein X10A [Apostasia shenzhenica]						0	0.681	6.662	0	0.591	0.913	0.301	1.721	0.623	0	0.127	0.357
	TRINITY_DN52072_c0_g5	--	--	Molecular Function: calmodulin binding (GO:0005516);; Cellular Component: cytoplasm (GO:0005737);; Biological Process: multicellular organism development (GO:0007275);; Cellular Component: plastid (GO:0009536);; Biological Process: auxin-activated signaling pathway (GO:0009734);; Biological Process: regulation of growth (GO:0040008);;	--	--	--	--	Auxin-responsive protein SAUR71 OS=Arabidopsis thaliana OX=3702 GN=SAUR71 PE=2 SV=1	Auxin-induced protein X10A [Apostasia shenzhenica]						0	0.802	15.236	0.892	1.082	2.824	0.194	3.523	3.766	0	0.722	1.205
√	TRINITY_DN54779_c0_g1	--	--	Cellular Component: nucleus (GO:0005634);; Cellular Component: cytoplasm (GO:0005737);; Biological Process: multicellular organism development (GO:0007275);; Biological Process: auxin-activated signaling pathway (GO:0009734);; Biological Process: regulation of growth (GO:0040008);; Biological Process: regulation of seedling development (GO:1900140);;	K14488|8e-25|pop:POPTR_569631|SAUR;SAUR|SAUR22; SAUR family protein; K14488 SAUR family protein	--	--	Auxin responsive protein	Auxin-responsive protein SAUR32 OS=Arabidopsis thaliana OX=3702 GN=SAUR32 PE=2 SV=1	Auxin-induced protein X15 [Apostasia shenzhenica]						6.198	5.57	6.216	38.413	15.536	33.627	19.739	19.722	30.919	9.6	10.252	11.636
	TRINITY_DN55496_c1_g1	--	--	Molecular Function: calmodulin binding (GO:0005516);; Cellular Component: mitochondrion (GO:0005739);; Biological Process: auxin-activated signaling pathway (GO:0009734);; Biological Process: regulation of growth (GO:0040008);;	K14488|2e-43|osa:4337294|SAUR;SAUR|Os04g0662200; K14488 SAUR family protein	--	--	Auxin responsive protein	Auxin-responsive protein SAUR50 OS=Arabidopsis thaliana OX=3702 GN=SAUR50 PE=1 SV=1	Indole-3-acetic acid-induced protein ARG7 [Apostasia shenzhenica]						3.622	1.222	2.369	3.246	3.057	0.475	2.181	2.766	1.982	2.015	3.651	3.113
	TRINITY_DN58919_c2_g1	--	--	Cellular Component: nucleus (GO:0005634);; Biological Process: multicellular organism development (GO:0007275);; Biological Process: auxin-activated signaling pathway (GO:0009734);; Biological Process: regulation of seed germination (GO:0010029);; Biological Process: regulation of growth (GO:0040008);; Biological Process: positive regulation of leaf senescence (GO:1900057);;	K14488|4e-47|rcu:RCOM_1597250|SAUR;SAUR|Auxin-induced protein 6B, putative; K14488 SAUR family protein	--	--	Auxin responsive protein	Auxin-responsive protein SAUR36 OS=Arabidopsis thaliana OX=3702 GN=SAUR36 PE=2 SV=1	auxin-induced protein X10A-like [Phalaenopsis equestris]						1.952	2.556	0.84	2.975	2.877	1.92	3.064	2.189	0.83	6.546	4.001	2.443
	TRINITY_DN62934_c0_g1	--	--	Cellular Component: nucleus (GO:0005634);; Cellular Component: cytoplasm (GO:0005737);; Biological Process: multicellular organism development (GO:0007275);; Biological Process: auxin-activated signaling pathway (GO:0009734);; Biological Process: regulation of growth (GO:0040008);; Biological Process: regulation of seedling development (GO:1900140);;	K14488|7e-37|pop:POPTR_664170|SAUR;SAUR|SAUR24; SAUR family protein; K14488 SAUR family protein	--	--	Auxin responsive protein	Auxin-responsive protein SAUR32 OS=Arabidopsis thaliana OX=3702 GN=SAUR32 PE=2 SV=1	Indole-3-acetic acid-induced protein ARG7 [Apostasia shenzhenica]						8.027	16.309	55.955	25.66	17.24	44.151	43.675	37.654	53.237	36.749	22.223	34.818
√	TRINITY_DN62934_c0_g2	--	--	Cellular Component: nucleus (GO:0005634);; Cellular Component: cytoplasm (GO:0005737);; Biological Process: multicellular organism development (GO:0007275);; Biological Process: auxin-activated signaling pathway (GO:0009734);; Biological Process: regulation of growth (GO:0040008);; Biological Process: regulation of seedling development (GO:1900140);;	K14488|3e-32|pop:POPTR_664170|SAUR;SAUR|SAUR24; SAUR family protein; K14488 SAUR family protein	--	--	Auxin responsive protein	Auxin-responsive protein SAUR32 OS=Arabidopsis thaliana OX=3702 GN=SAUR32 PE=2 SV=1	auxin-responsive protein SAUR32-like [Phalaenopsis equestris]						2.435	2.967	3.23	0.795	0.742	2.329	1.949	2.537	2.013	24.908	45.922	44.524
	TRINITY_DN8974_c0_g1	--	--	Molecular Function: calmodulin binding (GO:0005516);; Cellular Component: cytoplasm (GO:0005737);; Cellular Component: mitochondrion (GO:0005739);; Biological Process: multicellular organism development (GO:0007275);; Biological Process: auxin-activated signaling pathway (GO:0009734);; Biological Process: regulation of growth (GO:0040008);;	--	--	--	Auxin responsive protein	Auxin-responsive protein SAUR72 OS=Arabidopsis thaliana OX=3702 GN=SAUR72 PE=2 SV=1	Auxin-induced protein 10A5 [Dendrobium catenatum]						0.659	1.381	3.867	0.291	0.331	0	0.339	1.493	0.529	0	0.149	0.268
	TRINITY_DN32026_c1_g1	--	--	Cellular Component: nucleus (GO:0005634);; Biological Process: transcription, DNA-templated (GO:0006351);; Biological Process: regulation of transcription, DNA-templated (GO:0006355);; Biological Process: auxin-activated signaling pathway (GO:0009734);; Biological Process: negative regulation of lateral root development (GO:1901332);;	K14484|2e-38|vvi:100253148|IAA;IAA|hypothetical protein LOC100253148	--	--	AUX/IAA family	Auxin-responsive protein IAA8 OS=Arabidopsis thaliana OX=3702 GN=IAA8 PE=1 SV=1	Auxin-responsive protein IAA27 [Apostasia shenzhenica]						88.096	86.367	89.961	99.336	129.92	113.725	95.252	103.537	97.737	72.784	113.94	62.564
√	TRINITY_DN36308_c0_g1	--	--	Cellular Component: nucleus (GO:0005634);; Biological Process: transcription, DNA-templated (GO:0006351);; Biological Process: regulation of transcription, DNA-templated (GO:0006355);; Biological Process: auxin-activated signaling pathway (GO:0009734);; Biological Process: regulation of cellular process (GO:0050794);;	K14484|1e-27|vvi:100241721|IAA;IAA|hypothetical protein LOC100241721	--	--	AUX/IAA family	Auxin-responsive protein IAA4 OS=Oryza sativa subsp. japonica OX=39947 GN=IAA4 PE=2 SV=1	auxin-responsive protein IAA4-like isoform X1 [Dendrobium catenatum]						1.222	0.392	1.306	0.203	0.331	0.266	0	0.577	0.488	2.003	2.133	2.265
√	TRINITY_DN39077_c0_g1	--	--	Cellular Component: nucleus (GO:0005634);; Biological Process: transcription, DNA-templated (GO:0006351);; Biological Process: regulation of transcription, DNA-templated (GO:0006355);; Biological Process: auxin-activated signaling pathway (GO:0009734);;	--	--	--	AUX/IAA family	Auxin-responsive protein IAA31 OS=Oryza sativa subsp. japonica OX=39947 GN=IAA31 PE=2 SV=1	auxin-induced protein 22D-like [Dendrobium catenatum]						2.462	3.209	2.43	48.239	40.854	68.3	2.53	5.125	12.72	2.879	2.324	4.708
	TRINITY_DN42959_c1_g1	--	--	Cellular Component: nucleus (GO:0005634);; Biological Process: transcription, DNA-templated (GO:0006351);; Biological Process: regulation of transcription, DNA-templated (GO:0006355);; Biological Process: auxin-activated signaling pathway (GO:0009734);; Molecular Function: protein dimerization activity (GO:0046983);;	--	--	--	AUX/IAA family	Auxin-responsive protein IAA30 OS=Oryza sativa subsp. japonica OX=39947 GN=IAA30 PE=2 SV=1	auxin-responsive protein IAA30-like [Ananas comosus]						25.409	25.713	26.757	36.31	50.336	28.474	35.619	24.658	25.949	22.793	32.603	76.185
	TRINITY_DN47191_c0_g1	--	--	Molecular Function: DNA-binding transcription factor activity (GO:0003700);; Cellular Component: nucleus (GO:0005634);; Biological Process: transcription, DNA-templated (GO:0006351);; Biological Process: response to auxin (GO:0009733);; Biological Process: auxin-activated signaling pathway (GO:0009734);; Biological Process: cellular process (GO:0009987);;	K14484|3e-34|vvi:100254204|IAA;IAA|hypothetical protein LOC100254204	--	--	--	Auxin-responsive protein IAA27 OS=Arabidopsis thaliana OX=3702 GN=IAA27 PE=1 SV=1	Auxin-responsive protein IAA27 [Apostasia shenzhenica]						179.805	168.124	178.585	159.572	210.686	148.788	163.281	172.954	147.073	109.858	228.93	228.366
	TRINITY_DN47191_c0_g2	--	--	Molecular Function: DNA-binding transcription factor activity (GO:0003700);; Cellular Component: nucleus (GO:0005634);; Biological Process: transcription, DNA-templated (GO:0006351);; Biological Process: response to auxin (GO:0009733);; Biological Process: auxin-activated signaling pathway (GO:0009734);; Biological Process: cellular process (GO:0009987);;	K14484|5e-53|vvi:100254204|IAA;IAA|hypothetical protein LOC100254204	--	--	AUX/IAA family	Auxin-responsive protein IAA27 OS=Arabidopsis thaliana OX=3702 GN=IAA27 PE=1 SV=1	Auxin-responsive protein IAA27 [Apostasia shenzhenica]						111.473	111.604	122.671	125.888	185.728	112.784	108.117	118.483	123.759	88.092	130.825	90.331
	TRINITY_DN49087_c0_g2	--	--	Cellular Component: nucleus (GO:0005634);; Biological Process: transcription, DNA-templated (GO:0006351);; Biological Process: regulation of transcription, DNA-templated (GO:0006355);; Biological Process: auxin-activated signaling pathway (GO:0009734);;	K14484|4e-06|vvi:100241721|IAA;IAA|hypothetical protein LOC100241721	--	--	--	Auxin-responsive protein IAA4 OS=Oryza sativa subsp. japonica OX=39947 GN=IAA4 PE=2 SV=1	auxin-responsive protein IAA4 isoform X2 [Ananas comosus]						2.022	1.997	0.942	1.996	1.183	5.562	1.832	1.751	2.781	2.065	1.422	1.74
	TRINITY_DN49087_c0_g3	--	--	Cellular Component: nucleus (GO:0005634);; Biological Process: transcription, DNA-templated (GO:0006351);; Biological Process: regulation of transcription, DNA-templated (GO:0006355);; Biological Process: auxin-activated signaling pathway (GO:0009734);;	K14484|3e-47|vvi:100241721|IAA;IAA|hypothetical protein LOC100241721	--	--	AUX/IAA family	Auxin-responsive protein IAA4 OS=Oryza sativa subsp. japonica OX=39947 GN=IAA4 PE=2 SV=1	auxin-responsive protein IAA4-like [Dendrobium catenatum]						8.792	9.265	5.993	9.245	9.662	14.042	6.98	7.204	7.958	13.643	6.856	7.118
	TRINITY_DN54134_c0_g1	--	--	Cellular Component: nucleus (GO:0005634);; Biological Process: transcription, DNA-templated (GO:0006351);; Biological Process: regulation of transcription, DNA-templated (GO:0006355);; Biological Process: auxin-activated signaling pathway (GO:0009734);; Molecular Function: protein dimerization activity (GO:0046983);; Biological Process: negative regulation of lateral root development (GO:1901332)…	--	--	--	AUX/IAA family	Auxin-responsive protein IAA8 OS=Arabidopsis thaliana OX=3702 GN=IAA8 PE=1 SV=1	PREDICTED: auxin-responsive protein IAA17 [Elaeis guineensis]						6.638	7.1	4.748	6.948	15.646	6.684	6.021	8.657	5.011	6.121	6.527	7.653
	TRINITY_DN54249_c0_g2	--	--	Cellular Component: nucleus (GO:0005634);; Biological Process: transcription, DNA-templated (GO:0006351);; Biological Process: regulation of transcription, DNA-templated (GO:0006355);; Biological Process: response to auxin (GO:0009733);; Biological Process: auxin-activated signaling pathway (GO:0009734);;	--	--	--	--	Auxin-responsive protein IAA1 OS=Oryza sativa subsp. japonica OX=39947 GN=IAA1 PE=2 SV=1	unnamed protein product [Triticum aestivum]						1.152	1.39	3.513	2.064	2.596	2.225	1.658	1.99	1.619	1.114	0.881	1.718
	TRINITY_DN56254_c4_g1	--	--	Cellular Component: nucleus (GO:0005634);; Biological Process: transcription, DNA-templated (GO:0006351);; Biological Process: regulation of transcription, DNA-templated (GO:0006355);; Biological Process: auxin-activated signaling pathway (GO:0009734);;	--	--	--	--	Auxin-responsive protein IAA10 OS=Oryza sativa subsp. japonica OX=39947 GN=IAA10 PE=2 SV=2	osiaa17-auxin-responsive aux/iaa gene family member, partial [Oryza sativa Indica Group]						90.707	96.424	101.775	110.161	161.763	130.106	77.239	95.935	96.336	151.839	128.267	84.474
	TRINITY_DN56843_c0_g1	--	--	Molecular Function: DNA-binding transcription factor activity (GO:0003700);; Cellular Component: nucleus (GO:0005634);; Biological Process: transcription, DNA-templated (GO:0006351);; Biological Process: response to auxin (GO:0009733);; Biological Process: auxin-activated signaling pathway (GO:0009734);; Biological Process: stamen filament development (GO:0080086);;	K14484|4e-06|vvi:100244630|IAA;IAA|hypothetical protein LOC100244630	--	--	--	Auxin-responsive protein IAA19 OS=Arabidopsis thaliana OX=3702 GN=IAA19 PE=1 SV=2	--						1.002	1.11	0.739	1.25	0.722	0.57	0.931	0.667	0.187	1.239	1.337	1.038
	TRINITY_DN60579_c0_g1	--	--	Cellular Component: nucleus (GO:0005634);; Biological Process: transcription, DNA-templated (GO:0006351);; Biological Process: regulation of transcription, DNA-templated (GO:0006355);; Biological Process: auxin-activated signaling pathway (GO:0009734);;	--	--	--	AUX/IAA family	Auxin-responsive protein IAA10 OS=Oryza sativa subsp. japonica OX=39947 GN=IAA10 PE=2 SV=2	auxin-responsive protein IAA11-like [Dendrobium catenatum]						6.04	8.929	5.457	8.179	10.815	9.108	8.056	9.284	7.273	13.643	10.019	11.569
	TRINITY_DN60615_c0_g1	--	--	Molecular Function: DNA-binding transcription factor activity (GO:0003700);; Cellular Component: nucleus (GO:0005634);; Biological Process: transcription, DNA-templated (GO:0006351);; Biological Process: response to auxin (GO:0009733);; Biological Process: auxin-activated signaling pathway (GO:0009734);;	--	--	--	--	Auxin-responsive protein IAA18 OS=Arabidopsis thaliana OX=3702 GN=IAA18 PE=1 SV=2	auxin-responsive protein IAA7-like isoform X2 [Phalaenopsis equestris]						21.532	17.615	24.682	32.182	25.759	18.986	20.66	23.733	19.205	15.796	21.279	24.175
	TRINITY_DN60615_c0_g2	--	--	Cellular Component: nucleus (GO:0005634);; Biological Process: transcription, DNA-templated (GO:0006351);; Biological Process: regulation of transcription, DNA-templated (GO:0006355);; Biological Process: regulation of translation (GO:0006417);; Biological Process: response to auxin (GO:0009733);; Biological Process: auxin-activated signaling pathway (GO:0009734);;	K14484|1e-12|osa:4326541|IAA;IAA|Os01g0741900	--	--	--	Auxin-responsive protein IAA6 OS=Oryza sativa subsp. japonica OX=39947 GN=IAA6 PE=2 SV=1	Auxin-responsive protein IAA18 [Dendrobium catenatum]						14.041	12.801	18.527	14.826	12.369	9.621	17.538	15.334	18.583	17.01	20.026	23.194
	TRINITY_DN60615_c0_g3	--	--	Cellular Component: nucleus (GO:0005634);; Biological Process: transcription, DNA-templated (GO:0006351);; Biological Process: regulation of transcription, DNA-templated (GO:0006355);; Biological Process: response to auxin (GO:0009733);; Biological Process: auxin-activated signaling pathway (GO:0009734);;	--	--	--	AUX/IAA family	Auxin-responsive protein IAA7 OS=Oryza sativa subsp. japonica OX=39947 GN=IAA7 PE=2 SV=1	Auxin-responsive protein IAA18 [Dendrobium catenatum]						1.213	1.12	2.278	1.279	0.491	1.512	1.008	2.209	0.778	1.314	0.86	2.153
	TRINITY_DN63074_c0_g1	--	--	Molecular Function: DNA-binding transcription factor activity (GO:0003700);; Cellular Component: nucleus (GO:0005634);; Biological Process: transcription, DNA-templated (GO:0006351);; Biological Process: regulation of transcription, DNA-templated (GO:0006355);; Biological Process: response to auxin (GO:0009733);; Biological Process: auxin-activated signaling pathway (GO:0009734);; Molecular Funct…	K14484|4e-21|ath:AT3G16500|IAA;IAA|PAP1; PAP1 (PHYTOCHROME-ASSOCIATED PROTEIN 1); transcription factor	--	--	AUX/IAA family	Auxin-responsive protein IAA26 OS=Arabidopsis thaliana OX=3702 GN=IAA26 PE=1 SV=2	auxin-responsive protein IAA26-like [Dendrobium catenatum]						7.614	5.215	8.494	7.626	6.806	4.706	6.476	8.289	8.684	14.256	9.997	16.21
	TRINITY_DN63074_c0_g2	--	--	Cellular Component: nucleus (GO:0005634);; Biological Process: transcription, DNA-templated (GO:0006351);; Biological Process: regulation of transcription, DNA-templated (GO:0006355);; Biological Process: response to auxin (GO:0009733);; Biological Process: auxin-activated signaling pathway (GO:0009734);;	K14484|9e-19|osa:4328796|IAA;IAA|Os02g0228900	--	--	--	Auxin-responsive protein IAA7 OS=Oryza sativa subsp. japonica OX=39947 GN=IAA7 PE=2 SV=1	Auxin-responsive protein IAA18 [Dendrobium catenatum]						10.691	12.185	10.671	18.47	15.436	15.088	14.843	14.807	13.063	4.656	11.579	15.507
	TRINITY_DN63074_c0_g3	--	--	Cellular Component: nucleus (GO:0005634);; Biological Process: transcription, DNA-templated (GO:0006351);; Biological Process: regulation of transcription, DNA-templated (GO:0006355);; Biological Process: response to auxin (GO:0009733);; Biological Process: auxin-activated signaling pathway (GO:0009734);; Biological Process: regulation of cellular process (GO:0050794);;	K14484|2e-37|vvi:100266914|IAA;IAA|hypothetical protein LOC100266914	--	--	AUX/IAA family	Auxin-responsive protein IAA18 OS=Oryza sativa subsp. japonica OX=39947 GN=IAA18 PE=2 SV=1	Auxin-responsive protein IAA18 [Dendrobium catenatum]						1.732	1.978	1.427	1.628	0.942	1.283	2.152	1.552	2.334	2.929	2.473	2.521
√	TRINITY_DN63237_c1_g1	--	--	Cellular Component: nucleus (GO:0005634);; Biological Process: transcription, DNA-templated (GO:0006351);; Biological Process: regulation of transcription, DNA-templated (GO:0006355);; Biological Process: response to auxin (GO:0009733);; Biological Process: auxin-activated signaling pathway (GO:0009734);; Molecular Function: protein dimerization activity (GO:0046983);;	--	--	--	AUX/IAA family	Auxin-responsive protein IAA1 OS=Oryza sativa subsp. japonica OX=39947 GN=IAA1 PE=2 SV=1	auxin-responsive protein IAA1-like [Dendrobium catenatum]						25.444	26.441	39.109	65.197	72.106	49.352	21.154	33.892	27.36	34.296	30.618	39.649
	TRINITY_DN63237_c1_g3	--	--	Cellular Component: nucleus (GO:0005634);; Biological Process: transcription, DNA-templated (GO:0006351);; Biological Process: regulation of transcription, DNA-templated (GO:0006355);; Biological Process: auxin-activated signaling pathway (GO:0009734);; Biological Process: negative regulation of lateral root development (GO:1901332);;	--	--	--	AUX/IAA family	Auxin-responsive protein IAA8 OS=Arabidopsis thaliana OX=3702 GN=IAA8 PE=1 SV=1	auxin-responsive protein IAA17-like [Dendrobium catenatum]						73.853	74.443	75.322	73.841	86.299	70.933	78.528	99.885	71.062	77.415	93.818	83.236
√	TRINITY_DN63682_c1_g2	--	--	Cellular Component: nucleus (GO:0005634);; Biological Process: transcription, DNA-templated (GO:0006351);; Biological Process: regulation of transcription, DNA-templated (GO:0006355);; Biological Process: response to auxin (GO:0009733);; Biological Process: auxin-activated signaling pathway (GO:0009734);;	K14484|5e-15|osa:4340245|IAA;IAA|Os06g0166500	--	--	AUX/IAA family	Auxin-responsive protein IAA20 OS=Oryza sativa subsp. japonica OX=39947 GN=IAA20 PE=2 SV=1	PREDICTED: auxin-responsive protein IAA9-like isoform X6 [Phoenix dactylifera]						3.288	2.687	3.574	22.889	23.524	19.3	6.622	7.165	11.278	4.969	5.688	6.839
√	TRINITY_DN64569_c0_g1	--	--	Cellular Component: nucleus (GO:0005634);; Biological Process: transcription, DNA-templated (GO:0006351);; Biological Process: regulation of transcription, DNA-templated (GO:0006355);; Biological Process: response to auxin (GO:0009733);; Biological Process: auxin-activated signaling pathway (GO:0009734);;	K14484|6e-28|vvi:100247345|IAA;IAA|hypothetical protein LOC100247345	--	--	AUX/IAA family	Auxin-responsive protein IAA7 OS=Oryza sativa subsp. japonica OX=39947 GN=IAA7 PE=2 SV=1	auxin-responsive protein IAA2-like [Phalaenopsis equestris]						14.955	7.865	15.56	4.477	5.082	2.653	12.516	11.662	5.956	15.483	14.158	20.103
	TRINITY_DN69357_c1_g2	--	--	Cellular Component: nucleus (GO:0005634);; Biological Process: transcription, DNA-templated (GO:0006351);; Biological Process: regulation of transcription, DNA-templated (GO:0006355);; Biological Process: response to auxin (GO:0009733);; Biological Process: auxin-activated signaling pathway (GO:0009734);; Molecular Function: protein dimerization activity (GO:0046983);;	--	--	--	AUX/IAA family	Auxin-responsive protein IAA1 OS=Oryza sativa subsp. japonica OX=39947 GN=IAA1 PE=2 SV=1	auxin-responsive protein IAA1-like [Dendrobium catenatum]						82.768	81.72	123.947	193.673	231.684	128.594	83.87	120.215	83.305	70.431	95.102	170.443
	TRINITY_DN69357_c1_g4	--	--	Molecular Function: DNA-binding transcription factor activity (GO:0003700);; Cellular Component: nucleus (GO:0005634);; Biological Process: transcription, DNA-templated (GO:0006351);; Biological Process: response to auxin (GO:0009733);; Biological Process: auxin-activated signaling pathway (GO:0009734);;	K14484|3e-23|vvi:100253148|IAA;IAA|hypothetical protein LOC100253148	--	--	--	Auxin-responsive protein IAA27 OS=Arabidopsis thaliana OX=3702 GN=IAA27 PE=1 SV=1	Auxin-responsive protein IAA27 [Apostasia shenzhenica]						2.813	1.875	2.976	4.118	3.779	2.5	2.288	4.1	3.59	1.702	0	2.298
	TRINITY_DN30646_c0_g1	--	--	Molecular Function: DNA binding (GO:0003677);; Cellular Component: nucleus (GO:0005634);; Biological Process: transcription, DNA-templated (GO:0006351);; Biological Process: regulation of transcription, DNA-templated (GO:0006355);; Biological Process: auxin-activated signaling pathway (GO:0009734);;	--	--	--	--	Auxin response factor 19 OS=Oryza sativa subsp. japonica OX=39947 GN=ARF19 PE=2 SV=2							0.352	1.288	0.273	0.62	1.774	0.361	0.737	1.284	1.494	0.375	0.308	0.558
	TRINITY_DN31140_c0_g1	--	--	Molecular Function: DNA binding (GO:0003677);; Molecular Function: DNA-binding transcription factor activity (GO:0003700);; Cellular Component: nucleus (GO:0005634);; Biological Process: transcription, DNA-templated (GO:0006351);; Biological Process: response to ethylene (GO:0009723);; Biological Process: response to auxin (GO:0009733);; Biological Process: auxin-activated signaling pathway (GO:0…	--	--	--	--	Auxin response factor 19 OS=Arabidopsis thaliana OX=3702 GN=ARF19 PE=1 SV=2							1.732	1.931	2.663	2.132	1.844	3.023	2.53	1.99	1.888	0.338	0.849	0.77
	TRINITY_DN36169_c3_g2	--	--	Molecular Function: DNA binding (GO:0003677);; Molecular Function: DNA-binding transcription factor activity (GO:0003700);; Cellular Component: nucleus (GO:0005634);; Biological Process: transcription, DNA-templated (GO:0006351);; Biological Process: response to red or far red light (GO:0009639);; Biological Process: response to auxin (GO:0009733);; Biological Process: auxin-activated signaling p…	--	[BK]	--	--	Auxin response factor 6 OS=Arabidopsis thaliana OX=3702 GN=ARF6 PE=1 SV=2							2.057	2.78	0.294	1.638	4.18	1.36	0.96	1.353	1.204	2.028	0.669	0.602
	TRINITY_DN36194_c0_g1	--	--	Molecular Function: DNA binding (GO:0003677);; Cellular Component: nucleus (GO:0005634);; Biological Process: transcription, DNA-templated (GO:0006351);; Biological Process: regulation of transcription, DNA-templated (GO:0006355);; Biological Process: auxin-activated signaling pathway (GO:0009734);; Molecular Function: protein dimerization activity (GO:0046983);;	--	--	--	--	Auxin response factor 7 OS=Oryza sativa subsp. japonica OX=39947 GN=ARF7 PE=2 SV=1							16.652	17.932	21.645	15.049	17.099	13.424	12.894	18.996	14.131	2.528	13.606	9.951
	TRINITY_DN39396_c0_g1	--	--	Molecular Function: DNA binding (GO:0003677);; Cellular Component: nucleus (GO:0005634);; Biological Process: transcription, DNA-templated (GO:0006351);; Biological Process: regulation of transcription, DNA-templated (GO:0006355);; Biological Process: auxin-activated signaling pathway (GO:0009734);;	K14486|3e-51|osa:4325895|K14486, ARF;K14486, ARF|Os01g0670800; K14486 auxin response factor	--	--	--	Auxin response factor 2 OS=Oryza sativa subsp. japonica OX=39947 GN=ARF2 PE=2 SV=1							66.52	75.012	60.774	78.764	83.673	57.946	51.363	71.247	74.517	23.143	67.806	60.578
	TRINITY_DN39607_c2_g1	--	--	Molecular Function: DNA binding (GO:0003677);; Molecular Function: DNA-binding transcription factor activity (GO:0003700);; Cellular Component: nucleus (GO:0005634);; Biological Process: DNA methylation (GO:0006306);; Biological Process: methylation-dependent chromatin silencing (GO:0006346);; Biological Process: transcription, DNA-templated (GO:0006351);; Biological Process: regulation of transc…	K14486|7e-27|osa:4329672|K14486, ARF;K14486, ARF|Os02g0557200; K14486 auxin response factor	--	--	AUX/IAA family	Auxin response factor 7 OS=Oryza sativa subsp. japonica OX=39947 GN=ARF7 PE=2 SV=1							3.851	3.126	1.782	2.733	2.746	1.607	1.823	3.314	1.785	1.953	1.804	2.421
	TRINITY_DN41069_c2_g1	--	--	Molecular Function: DNA binding (GO:0003677);; Cellular Component: nucleus (GO:0005634);; Biological Process: transcription, DNA-templated (GO:0006351);; Biological Process: regulation of transcription, DNA-templated (GO:0006355);; Biological Process: auxin-activated signaling pathway (GO:0009734);; Molecular Function: protein dimerization activity (GO:0046983);;	--	--	--	--	Auxin response factor 16 OS=Oryza sativa subsp. japonica OX=39947 GN=ARF16 PE=2 SV=1							0.501	0.933	1.853	0.475	0.621	0.979	1.192	0.846	1.089	0.588	0.488	0.848
	TRINITY_DN41978_c0_g5	--	--	Molecular Function: DNA binding (GO:0003677);; Molecular Function: DNA-binding transcription factor activity (GO:0003700);; Cellular Component: nucleus (GO:0005634);; Biological Process: transcription, DNA-templated (GO:0006351);; Biological Process: regulation of transcription, DNA-templated (GO:0006355);; Biological Process: multicellular organism development (GO:0007275);; Biological Process: …	--	--	--	--	Auxin response factor 7 OS=Arabidopsis thaliana OX=3702 GN=ARF7 PE=1 SV=2							0	0	0.456	0	0	0.618	0.64	0	0	2.566	0.509	0.469
	TRINITY_DN43664_c1_g2	--	--	Molecular Function: DNA-binding transcription factor activity (GO:0003700);; Cellular Component: nucleus (GO:0005634);; Biological Process: negative regulation of cell proliferation (GO:0008285);; Biological Process: auxin-activated signaling pathway (GO:0009734);; Biological Process: response to abscisic acid (GO:0009737);; Biological Process: positive regulation of flower development (GO:000991…	--	--	--	--	Auxin response factor 2B OS=Solanum lycopersicum OX=4081 GN=ARF2B PE=2 SV=1							44.329	40.958	41.285	34.672	29.799	37.154	39.923	39.126	42.934	10.351	33.091	25.135
	TRINITY_DN43664_c1_g3	--	--	Molecular Function: DNA-binding transcription factor activity (GO:0003700);; Cellular Component: nucleus (GO:0005634);; Biological Process: negative regulation of cell proliferation (GO:0008285);; Biological Process: auxin-activated signaling pathway (GO:0009734);; Biological Process: response to abscisic acid (GO:0009737);; Biological Process: positive regulation of flower development (GO:000991…	--	--	--	B3 DNA binding domain	Auxin response factor 2A OS=Solanum lycopersicum OX=4081 GN=ARF2A PE=1 SV=1							15.518	22.989	21.22	14.419	15.937	21.543	11.285	12.14	11.351	4.318	12.205	11.413
	TRINITY_DN43664_c1_g5	--	--	Molecular Function: DNA binding (GO:0003677);; Cellular Component: nucleus (GO:0005634);; Biological Process: transcription, DNA-templated (GO:0006351);; Biological Process: regulation of transcription, DNA-templated (GO:0006355);; Biological Process: auxin-activated signaling pathway (GO:0009734);; Molecular Function: protein dimerization activity (GO:0046983);;	--	--	--	--	Auxin response factor 23 OS=Oryza sativa subsp. japonica OX=39947 GN=ARF23 PE=1 SV=2							0.378	1.278	0.445	0.329	0.441	0.656	0.194	0.915	1.079	0	0.17	0.859
	TRINITY_DN43813_c1_g1	--	--	Molecular Function: DNA binding (GO:0003677);; Cellular Component: nucleus (GO:0005634);; Biological Process: transcription, DNA-templated (GO:0006351);; Biological Process: regulation of transcription, DNA-templated (GO:0006355);; Biological Process: auxin-activated signaling pathway (GO:0009734);;	--	--	--	--	Auxin response factor 11 OS=Oryza sativa subsp. japonica OX=39947 GN=ARF11 PE=2 SV=1							16.749	15.469	9.263	13.702	16.388	13.804	10.325	14.538	9.079	6.534	10.369	10.219
	TRINITY_DN44005_c0_g1	--	--	Molecular Function: DNA binding (GO:0003677);; Cellular Component: nucleus (GO:0005634);; Biological Process: transcription, DNA-templated (GO:0006351);; Biological Process: regulation of transcription, DNA-templated (GO:0006355);; Biological Process: auxin-activated signaling pathway (GO:0009734);;	--	--	--	B3 DNA binding domain	Auxin response factor 12 OS=Oryza sativa subsp. indica OX=39946 GN=ARF12 PE=3 SV=1							13.038	14.545	16.208	17.772	16.799	18.368	21.532	19.623	23.801	2.078	19.231	13.365
	TRINITY_DN47157_c1_g1	--	--	Molecular Function: DNA binding (GO:0003677);; Molecular Function: DNA-binding transcription factor activity (GO:0003700);; Cellular Component: nucleus (GO:0005634);; Biological Process: transcription, DNA-templated (GO:0006351);; Biological Process: regulation of transcription, DNA-templated (GO:0006355);; Biological Process: multicellular organism development (GO:0007275);; Biological Process: …	--	--	--	--	Auxin response factor 7 OS=Arabidopsis thaliana OX=3702 GN=ARF7 PE=1 SV=2							4.484	2.37	2.642	3.324	1.534	2.386	2.482	2.916	1.733	2.266	2.972	1.651
	TRINITY_DN48016_c1_g1	--	--	Molecular Function: DNA binding (GO:0003677);; Cellular Component: nucleus (GO:0005634);; Biological Process: transcription, DNA-templated (GO:0006351);; Biological Process: regulation of transcription, DNA-templated (GO:0006355);; Biological Process: auxin-activated signaling pathway (GO:0009734);;	--	--	--	--	Auxin response factor 19 OS=Oryza sativa subsp. japonica OX=39947 GN=ARF19 PE=2 SV=2							2.673	1.941	3.604	1.802	3.087	4.535	2.133	2.169	1.089	2.578	0.297	0
	TRINITY_DN48206_c1_g1	--	--	Molecular Function: DNA binding (GO:0003677);; Cellular Component: nucleus (GO:0005634);; Biological Process: transcription, DNA-templated (GO:0006351);; Biological Process: regulation of transcription, DNA-templated (GO:0006355);; Biological Process: auxin-activated signaling pathway (GO:0009734);;	--	--	--	--	Auxin response factor 24 OS=Oryza sativa subsp. japonica OX=39947 GN=ARF24 PE=2 SV=1							1.574	0.914	1.205	3.266	0.852	0.932	4.634	1.682	2.376	0.789	1.274	1.026
	TRINITY_DN48431_c0_g1	--	--	Molecular Function: DNA binding (GO:0003677);; Cellular Component: nucleus (GO:0005634);; Biological Process: transcription, DNA-templated (GO:0006351);; Biological Process: regulation of transcription, DNA-templated (GO:0006355);; Biological Process: auxin-activated signaling pathway (GO:0009734);;	K14486|3e-24|osa:4337309|K14486, ARF;K14486, ARF|Os04g0664400; K14486 auxin response factor	--	--	Auxin response factor	Auxin response factor 11 OS=Oryza sativa subsp. japonica OX=39947 GN=ARF11 PE=2 SV=1							1.205	0.597	0	0.291	0.331	0.618	0	0.299	0.633	0	0.265	0.959
	TRINITY_DN49415_c0_g1	--	--	Molecular Function: DNA binding (GO:0003677);; Cellular Component: nucleus (GO:0005634);; Biological Process: transcription, DNA-templated (GO:0006351);; Biological Process: regulation of transcription, DNA-templated (GO:0006355);; Biological Process: auxin-activated signaling pathway (GO:0009734);;	K14486|1e-40|vvi:100245251|K14486, ARF;K14486, ARF|hypothetical protein LOC100245251; K14486 auxin response factor	--	--	--	Auxin response factor 15 OS=Oryza sativa subsp. japonica OX=39947 GN=ARF15 PE=2 SV=1							45.859	49.103	45.254	50.051	54.245	50.255	52.294	51.495	52.365	61.394	52.428	53.516
	TRINITY_DN49639_c1_g2	--	--	Molecular Function: DNA binding (GO:0003677);; Molecular Function: DNA-binding transcription factor activity (GO:0003700);; Cellular Component: nucleus (GO:0005634);; Biological Process: transcription, DNA-templated (GO:0006351);; Biological Process: regulation of transcription, DNA-templated (GO:0006355);; Biological Process: response to ethylene (GO:0009723);; Biological Process: response to au…	--	--	--	--	Auxin response factor 19 OS=Arabidopsis thaliana OX=3702 GN=ARF19 PE=1 SV=2							1.846	2.556	1.235	1.919	3.147	1.958	1.648	1.513	1.805	4.456	1.889	1.395
	TRINITY_DN51134_c1_g1	--	--	Molecular Function: DNA binding (GO:0003677);; Molecular Function: DNA-binding transcription factor activity (GO:0003700);; Cellular Component: nucleus (GO:0005634);; Biological Process: transcription, DNA-templated (GO:0006351);; Biological Process: regulation of transcription, DNA-templated (GO:0006355);; Biological Process: response to auxin (GO:0009733);; Biological Process: auxin-activated s…	K14486|8e-72|pop:POPTR_652033|K14486, ARF;K14486, ARF|hypothetical protein; K14486 auxin response factor	--	--	Auxin response factor;; B3 DNA binding domain	Auxin response factor 5 OS=Arabidopsis thaliana OX=3702 GN=ARF5 PE=1 SV=3							0.993	2.435	0.516	0	0	0.342	0.688	1.513	0.353	0.363	0.87	0.535
	TRINITY_DN51134_c2_g2	--	--	Molecular Function: DNA binding (GO:0003677);; Cellular Component: nucleus (GO:0005634);; Biological Process: transcription, DNA-templated (GO:0006351);; Biological Process: regulation of transcription, DNA-templated (GO:0006355);; Biological Process: auxin-activated signaling pathway (GO:0009734);;	K14486|6e-07|osa:4337309|K14486, ARF;K14486, ARF|Os04g0664400; K14486 auxin response factor	--	--	--	Auxin response factor 11 OS=Oryza sativa subsp. japonica OX=39947 GN=ARF11 PE=2 SV=1							5.416	2.818	1.589	1.454	2.245	3.622	2.938	3.562	0.944	5.057	2.738	4.909
	TRINITY_DN51134_c2_g3	--	--	Molecular Function: DNA binding (GO:0003677);; Molecular Function: binding (GO:0005488);; Cellular Component: nucleus (GO:0005634);; Biological Process: transcription, DNA-templated (GO:0006351);; Biological Process: regulation of transcription, DNA-templated (GO:0006355);; Biological Process: response to hormone (GO:0009725);; Biological Process: auxin-activated signaling pathway (GO:0009734);; …	K14486|2e-09|zma:100383226|K14486, ARF;K14486, ARF|ARF4; auxin response factor 4; K14486 auxin response factor	--	--	--	Auxin response factor 11 OS=Oryza sativa subsp. japonica OX=39947 GN=ARF11 PE=2 SV=1							0.448	1.26	0.526	0	0.461	0.704	0.465	0.617	0	0.25	0.403	0.178
	TRINITY_DN51360_c2_g2	--	--	--	--	--	--	--	Auxin response factor 2B OS=Solanum lycopersicum OX=4081 GN=ARF2B PE=2 SV=1							1.002	1.176	1.245	0.95	0.511	0.951	0.931	1.124	1.515	0.088	0.817	1.015
	TRINITY_DN51392_c3_g2	--	--	Cellular Component: nucleus (GO:0005634);; Biological Process: transcription, DNA-templated (GO:0006351);; Biological Process: regulation of transcription, DNA-templated (GO:0006355);; Biological Process: auxin-activated signaling pathway (GO:0009734);; Biological Process: flower development (GO:0009908);; Molecular Function: sequence-specific DNA binding (GO:0043565);;	--	--	--	Auxin response factor;; B3 DNA binding domain;; AUX/IAA family	Auxin response factor 12 OS=Oryza sativa subsp. japonica OX=39947 GN=ARF12 PE=2 SV=1							3.464	6.204	2.571	7.229	7.958	4.516	8.289	9.065	6.049	7.648	11.451	13.622
	TRINITY_DN51598_c1_g1	--	--	Molecular Function: DNA binding (GO:0003677);; Cellular Component: nucleus (GO:0005634);; Biological Process: transcription, DNA-templated (GO:0006351);; Biological Process: regulation of transcription, DNA-templated (GO:0006355);; Biological Process: auxin-activated signaling pathway (GO:0009734);;	K14486|3e-19|rcu:RCOM_1597120|K14486, ARF;K14486, ARF|Auxin response factor, putative; K14486 auxin response factor	--	--	--	Auxin response factor 11 OS=Oryza sativa subsp. japonica OX=39947 GN=ARF11 PE=2 SV=1							1.38	1.036	1.782	2.054	2.315	1.369	0.834	2.309	1.421	0.063	0.934	1.294
	TRINITY_DN51598_c1_g2	--	--	Molecular Function: DNA binding (GO:0003677);; Molecular Function: DNA-binding transcription factor activity (GO:0003700);; Cellular Component: nucleus (GO:0005634);; Biological Process: methylation-dependent chromatin silencing (GO:0006346);; Biological Process: transcription, DNA-templated (GO:0006351);; Biological Process: regulation of transcription, DNA-templated (GO:0006355);; Biological Pr…	K14486|1e-100|pop:POPTR_652033|K14486, ARF;K14486, ARF|hypothetical protein; K14486 auxin response factor	--	--	B3 DNA binding domain	Auxin response factor 11 OS=Oryza sativa subsp. japonica OX=39947 GN=ARF11 PE=2 SV=1							1.055	0.662	0.273	0.775	1.814	0.551	2.54	1.304	0.757	0	1.73	1.874
	TRINITY_DN52736_c1_g1	--	--	Molecular Function: DNA binding (GO:0003677);; Molecular Function: DNA-binding transcription factor activity (GO:0003700);; Cellular Component: nucleus (GO:0005634);; Biological Process: transcription, DNA-templated (GO:0006351);; Biological Process: response to auxin (GO:0009733);; Biological Process: auxin-activated signaling pathway (GO:0009734);; Biological Process: leaf senescence (GO:001015…	K14486|3e-11|ath:AT1G59750|K14486, ARF;K14486, ARF|ARF1; ARF1 (AUXIN RESPONSE FACTOR 1); DNA binding / transcription factor; K14486 auxin response factor	--	--	--	Auxin response factor 1 OS=Arabidopsis thaliana OX=3702 GN=ARF1 PE=1 SV=2							2.277	2.603	2.43	2.423	1.052	2.377	2.996	3.314	2.469	1.477	0.87	2.432
	TRINITY_DN53969_c1_g1	--	--	Molecular Function: DNA-binding transcription factor activity (GO:0003700);; Cellular Component: nucleus (GO:0005634);; Biological Process: transcription, DNA-templated (GO:0006351);; Biological Process: negative regulation of cell proliferation (GO:0008285);; Biological Process: auxin-activated signaling pathway (GO:0009734);; Biological Process: response to abscisic acid (GO:0009737);; Biologic…	--	--	--	Auxin response factor	Auxin response factor 2 OS=Arabidopsis thaliana OX=3702 GN=ARF2 PE=1 SV=2							17.004	23.297	21.199	18.073	26.04	25.089	16.19	19.076	16.788	11.966	15.378	21.174
	TRINITY_DN53969_c1_g2	--	--	Molecular Function: DNA binding (GO:0003677);; Cellular Component: nucleus (GO:0005634);; Biological Process: transcription, DNA-templated (GO:0006351);; Biological Process: regulation of transcription, DNA-templated (GO:0006355);; Biological Process: auxin-activated signaling pathway (GO:0009734);;	--	--	--	Auxin response factor	Auxin response factor 23 OS=Oryza sativa subsp. japonica OX=39947 GN=ARF23 PE=1 SV=2							9.363	6.997	7.623	7.704	6.284	5.248	4.169	6.199	5.644	2.654	4.16	7.185
	TRINITY_DN54458_c0_g1	--	--	Molecular Function: DNA binding (GO:0003677);; Cellular Component: nucleus (GO:0005634);; Biological Process: transcription, DNA-templated (GO:0006351);; Biological Process: regulation of transcription, DNA-templated (GO:0006355);; Biological Process: auxin-activated signaling pathway (GO:0009734);;	--	--	--	B3 DNA binding domain	Auxin response factor 18 OS=Oryza sativa subsp. japonica OX=39947 GN=ARF18 PE=2 SV=1							10.884	13.314	13.384	12.898	14.594	21.838	18.207	14.269	20.025	4.944	13.51	12.461
	TRINITY_DN55601_c1_g1	--	--	Molecular Function: DNA binding (GO:0003677);; Cellular Component: nucleus (GO:0005634);; Biological Process: transcription, DNA-templated (GO:0006351);; Biological Process: regulation of transcription, DNA-templated (GO:0006355);; Biological Process: auxin-activated signaling pathway (GO:0009734);;	--	--	--	Auxin response factor;; B3 DNA binding domain	Auxin response factor 18 OS=Oryza sativa subsp. japonica OX=39947 GN=ARF18 PE=2 SV=1							5.557	6.428	8.16	4.855	7.397	3.66	6.942	7.135	4.949	7.973	8.724	6.861
	TRINITY_DN55873_c0_g1	--	--	Molecular Function: DNA-binding transcription factor activity (GO:0003700);; Cellular Component: nucleus (GO:0005634);; Biological Process: transcription, DNA-templated (GO:0006351);; Biological Process: regulation of transcription, DNA-templated (GO:0006355);; Biological Process: response to auxin (GO:0009733);; Biological Process: auxin-activated signaling pathway (GO:0009734);; Biological Proc…	K14486|2e-09|rcu:RCOM_1597120|K14486, ARF;K14486, ARF|Auxin response factor, putative; K14486 auxin response factor	--	--	--	Auxin response factor 5 OS=Arabidopsis thaliana OX=3702 GN=ARF5 PE=1 SV=3							7.772	5.663	7.836	5.533	7.046	6.104	6.137	6.587	5.8	5.057	4.935	6.426
	TRINITY_DN55873_c0_g2	--	--	Molecular Function: DNA binding (GO:0003677);; Cellular Component: nucleus (GO:0005634);; Biological Process: transcription, DNA-templated (GO:0006351);; Biological Process: regulation of transcription, DNA-templated (GO:0006355);; Biological Process: auxin-activated signaling pathway (GO:0009734);;	K14486|2e-08|rcu:RCOM_1597120|K14486, ARF;K14486, ARF|Auxin response factor, putative; K14486 auxin response factor	--	--	--	Auxin response factor 11 OS=Oryza sativa subsp. japonica OX=39947 GN=ARF11 PE=2 SV=1							2.101	0.961	0.82	0	1.062	0	0.368	1.602	0.374	0	0.616	0.558
	TRINITY_DN57503_c0_g1	--	--	Molecular Function: DNA binding (GO:0003677);; Cellular Component: nucleus (GO:0005634);; Biological Process: transcription, DNA-templated (GO:0006351);; Biological Process: regulation of transcription, DNA-templated (GO:0006355);; Biological Process: auxin-activated signaling pathway (GO:0009734);;	--	--	--	--	Auxin response factor 24 OS=Oryza sativa subsp. japonica OX=39947 GN=ARF24 PE=2 SV=1							42.711	40.38	41.376	34.653	31.533	30.661	34.863	40.31	34.499	34.508	39.724	36.124
	TRINITY_DN58967_c1_g1	--	--	Molecular Function: DNA binding (GO:0003677);; Cellular Component: nucleus (GO:0005634);; Biological Process: transcription, DNA-templated (GO:0006351);; Biological Process: regulation of transcription, DNA-templated (GO:0006355);; Biological Process: auxin-activated signaling pathway (GO:0009734);;	K14486|1e-100|vvi:100245251|K14486, ARF;K14486, ARF|hypothetical protein LOC100245251; K14486 auxin response factor	--	--	Auxin response factor	Auxin response factor 15 OS=Oryza sativa subsp. japonica OX=39947 GN=ARF15 PE=2 SV=1							34.517	27.756	27.021	15.214	29.608	16.2	24.15	27.365	24.984	21.829	26.999	15.462
	TRINITY_DN59507_c0_g2	--	--	Molecular Function: DNA binding (GO:0003677);; Cellular Component: nucleus (GO:0005634);; Biological Process: transcription, DNA-templated (GO:0006351);; Biological Process: regulation of transcription, DNA-templated (GO:0006355);; Biological Process: auxin-activated signaling pathway (GO:0009734);; Biological Process: cellular process (GO:0009987);;	K14486|4e-54|vvi:100264303|K14486, ARF;K14486, ARF|hypothetical protein LOC100264303; K14486 auxin response factor	--	--	--	Auxin response factor 7 OS=Oryza sativa subsp. japonica OX=39947 GN=ARF7 PE=2 SV=1							19.641	20.507	22.637	13.77	16.047	16.343	18.188	17.543	15.449	19.313	19.729	16.578
	TRINITY_DN60040_c0_g1	--	--	Molecular Function: DNA binding (GO:0003677);; Cellular Component: nucleus (GO:0005634);; Biological Process: transcription, DNA-templated (GO:0006351);; Biological Process: regulation of transcription, DNA-templated (GO:0006355);; Biological Process: auxin-activated signaling pathway (GO:0009734);; Biological Process: cellular process (GO:0009987);;	--	--	--	Auxin response factor;; B3 DNA binding domain	Auxin response factor 16 OS=Oryza sativa subsp. japonica OX=39947 GN=ARF16 PE=2 SV=1							4.572	3.312	3.533	2.268	3.819	3.09	3.5	1.92	2.843	1.915	1.836	2.421
	TRINITY_DN62827_c0_g1	--	--	Molecular Function: DNA binding (GO:0003677);; Cellular Component: nucleus (GO:0005634);; Biological Process: transcription, DNA-templated (GO:0006351);; Biological Process: regulation of transcription, DNA-templated (GO:0006355);; Biological Process: auxin-activated signaling pathway (GO:0009734);;	K14486|1e-76|osa:4337309|K14486, ARF;K14486, ARF|Os04g0664400; K14486 auxin response factor	--	--	AUX/IAA family	Auxin response factor 11 OS=Oryza sativa subsp. japonica OX=39947 GN=ARF11 PE=2 SV=1							2.154	1.745	1.468	1.318	2.305	1.245	2.443	2.776	1.629	1.051	2.749	2.532
√	TRINITY_DN63321_c4_g2	--	--	Molecular Function: DNA binding (GO:0003677);; Cellular Component: nucleus (GO:0005634);; Biological Process: transcription, DNA-templated (GO:0006351);; Biological Process: regulation of transcription, DNA-templated (GO:0006355);; Biological Process: auxin-activated signaling pathway (GO:0009734);;	--	--	--	Auxin response factor;; B3 DNA binding domain	Auxin response factor 22 OS=Oryza sativa subsp. japonica OX=39947 GN=ARF22 PE=2 SV=1							0.413	1.213	0.051	0.31	1.754	0.618	1.163	0.647	0.384	3.017	4.012	2.811
	TRINITY_DN63429_c0_g1	--	--	Molecular Function: DNA-binding transcription factor activity (GO:0003700);; Cellular Component: nucleus (GO:0005634);; Biological Process: transcription, DNA-templated (GO:0006351);; Biological Process: auxin-activated signaling pathway (GO:0009734);; Molecular Function: sequence-specific DNA binding (GO:0043565);;	--	--	--	AUX/IAA family;; Auxin response factor;; B3 DNA binding domain	Auxin response factor 9 OS=Arabidopsis thaliana OX=3702 GN=ARF9 PE=1 SV=1							10.278	11.849	10.023	8.15	11.817	9.659	8.58	11.185	9.442	12.492	11.016	8.088
	TRINITY_DN63772_c0_g2	--	--	Molecular Function: DNA binding (GO:0003677);; Cellular Component: nucleus (GO:0005634);; Biological Process: transcription, DNA-templated (GO:0006351);; Biological Process: regulation of transcription, DNA-templated (GO:0006355);; Biological Process: auxin-activated signaling pathway (GO:0009734);;	K14486|2e-87|vvi:100245251|K14486, ARF;K14486, ARF|hypothetical protein LOC100245251; K14486 auxin response factor	--	--	B3 DNA binding domain;; Auxin response factor	Auxin response factor 15 OS=Oryza sativa subsp. japonica OX=39947 GN=ARF15 PE=2 SV=1							30.869	36.303	27.547	34.004	39.06	34.169	35.793	34.081	35.712	13.33	31.987	26.552
	TRINITY_DN63772_c0_g3	--	--	Molecular Function: DNA binding (GO:0003677);; Cellular Component: nucleus (GO:0005634);; Biological Process: transcription, DNA-templated (GO:0006351);; Biological Process: regulation of transcription, DNA-templated (GO:0006355);; Biological Process: auxin-activated signaling pathway (GO:0009734);;	K14486|1e-114|osa:9268260|K14486, ARF;K14486, ARF|Os05g0563400	--	--	B3 DNA binding domain;; Auxin response factor	Auxin response factor 15 OS=Oryza sativa subsp. japonica OX=39947 GN=ARF15 PE=2 SV=1							33.788	31.059	34.725	20.515	34.921	19.794	31.227	32.619	31.251	11.941	35.723	14.737
	TRINITY_DN63772_c0_g4	--	--	Molecular Function: DNA binding (GO:0003677);; Cellular Component: nucleus (GO:0005634);; Biological Process: transcription, DNA-templated (GO:0006351);; Biological Process: regulation of transcription, DNA-templated (GO:0006355);; Biological Process: auxin-activated signaling pathway (GO:0009734);;	K14486|1e-07|sbi:SORBI_09g028450|K14486, ARF;K14486, ARF|hypothetical protein; K14486 auxin response factor	--	--	--	Auxin response factor 2 OS=Oryza sativa subsp. japonica OX=39947 GN=ARF2 PE=2 SV=1							0.598	0.56	0.466	0	0.2	0.209	0.204	0.547	0.218	0	1.242	0
	TRINITY_DN65515_c0_g1	--	--	Molecular Function: DNA binding (GO:0003677);; Molecular Function: DNA-binding transcription factor activity (GO:0003700);; Cellular Component: nucleus (GO:0005634);; Biological Process: transcription, DNA-templated (GO:0006351);; Biological Process: pattern specification process (GO:0007389);; Biological Process: response to auxin (GO:0009733);; Biological Process: auxin-activated signaling path…	--	--	--	Auxin response factor;; B3 DNA binding domain	Auxin response factor 16 OS=Arabidopsis thaliana OX=3702 GN=ARF16 PE=1 SV=1							3.253	3.601	2.602	1.928	3.027	2.443	1.706	1.97	2.075	1.978	3.29	2.544
	TRINITY_DN66599_c0_g1	--	--	Molecular Function: DNA binding (GO:0003677);; Cellular Component: nucleus (GO:0005634);; Biological Process: transcription, DNA-templated (GO:0006351);; Biological Process: regulation of transcription, DNA-templated (GO:0006355);; Biological Process: auxin-activated signaling pathway (GO:0009734);; Biological Process: flower development (GO:0009908);; Molecular Function: sequence-specific DNA bi…	--	--	--	B3 DNA binding domain	Auxin response factor 12 OS=Oryza sativa subsp. japonica OX=39947 GN=ARF12 PE=2 SV=1							4.027	9.871	3.27	9.312	10.143	7.073	12.933	12.22	7.107	2.353	12.81	14.469
	TRINITY_DN66599_c1_g1	--	--	Molecular Function: DNA binding (GO:0003677);; Molecular Function: binding (GO:0005488);; Cellular Component: nucleus (GO:0005634);; Biological Process: transcription, DNA-templated (GO:0006351);; Biological Process: regulation of transcription, DNA-templated (GO:0006355);; Biological Process: pattern specification process (GO:0007389);; Cellular Component: plastid (GO:0009536);; Biological Proce…	--	--	--	Auxin response factor;; B3 DNA binding domain;; AUX/IAA family	Auxin response factor 12 OS=Oryza sativa subsp. indica OX=39946 GN=ARF12 PE=3 SV=1							19.131	22.989	24.469	23.722	24.948	26.306	31.692	28.608	35.09	20.077	30.65	24.733
	TRINITY_DN66599_c1_g2	--	--	Molecular Function: DNA binding (GO:0003677);; Molecular Function: DNA-binding transcription factor activity (GO:0003700);; Cellular Component: nucleus (GO:0005634);; Biological Process: transcription, DNA-templated (GO:0006351);; Biological Process: regulation of transcription, DNA-templated (GO:0006355);; Biological Process: auxin-activated signaling pathway (GO:0009734);; Biological Process: d…	--	--	--	--	Auxin response factor 17 OS=Oryza sativa subsp. japonica OX=39947 GN=ARF17 PE=2 SV=1							10.102	12.278	13.09	9.855	10.665	9.298	8.367	11.264	7.958	18.349	13.34	13.767
	TRINITY_DN66894_c0_g1	[R]	General function prediction only	Molecular Function: DNA binding (GO:0003677);; Cellular Component: nucleus (GO:0005634);; Biological Process: transcription, DNA-templated (GO:0006351);; Biological Process: regulation of transcription, DNA-templated (GO:0006355);; Biological Process: auxin-activated signaling pathway (GO:0009734);;	--	[KTDL]	--	--	Auxin response factor 19 OS=Oryza sativa subsp. japonica OX=39947 GN=ARF19 PE=2 SV=2							21.787	23.185	22.505	18.053	17.871	20.393	29.947	20.13	17.182	5.783	15.558	21.331
	TRINITY_DN66894_c0_g2	--	--	Molecular Function: DNA binding (GO:0003677);; Cellular Component: nucleus (GO:0005634);; Biological Process: transcription, DNA-templated (GO:0006351);; Biological Process: regulation of transcription, DNA-templated (GO:0006355);; Biological Process: auxin-activated signaling pathway (GO:0009734);; Molecular Function: protein dimerization activity (GO:0046983);;	--	--	--	AUX/IAA family	Auxin response factor 5 OS=Oryza sativa subsp. japonica OX=39947 GN=ARF5 PE=2 SV=2							21.795	25.051	24.125	17.801	21.82	22.608	23.045	18.309	17.659	18.775	18.753	22.301
	TRINITY_DN66945_c0_g1	--	--	Molecular Function: DNA binding (GO:0003677);; Molecular Function: binding (GO:0005488);; Cellular Component: nucleus (GO:0005634);; Biological Process: transcription, DNA-templated (GO:0006351);; Biological Process: regulation of transcription, DNA-templated (GO:0006355);; Biological Process: response to hormone (GO:0009725);; Biological Process: auxin-activated signaling pathway (GO:0009734);; …	--	--	--	Auxin response factor	Auxin response factor 18 OS=Oryza sativa subsp. japonica OX=39947 GN=ARF18 PE=2 SV=1							15.228	18.837	18.162	17.026	15.566	25.089	17.334	17.314	23.189	20.327	18.212	15.831
√	TRINITY_DN66945_c0_g2	--	--	Molecular Function: DNA binding (GO:0003677);; Cellular Component: nucleus (GO:0005634);; Biological Process: transcription, DNA-templated (GO:0006351);; Biological Process: regulation of transcription, DNA-templated (GO:0006355);; Biological Process: auxin-activated signaling pathway (GO:0009734);;	--	--	--	B3 DNA binding domain	Auxin response factor 18 OS=Oryza sativa subsp. japonica OX=39947 GN=ARF18 PE=2 SV=1							0.193	1.362	0.051	0.514	2.175	0.694	0.747	1.025	0.54	0.914	3.332	2.555
	TRINITY_DN67842_c0_g1	--	--	Molecular Function: DNA binding (GO:0003677);; Cellular Component: nucleus (GO:0005634);; Biological Process: transcription, DNA-templated (GO:0006351);; Biological Process: regulation of transcription, DNA-templated (GO:0006355);; Biological Process: auxin-activated signaling pathway (GO:0009734);; Molecular Function: protein dimerization activity (GO:0046983);;	--	--	--	--	Auxin response factor 1 OS=Oryza sativa subsp. japonica OX=39947 GN=ARF1 PE=2 SV=1							7.447	10.412	7.633	8.799	9.682	8.29	9.54	9.194	6.433	5.007	3.746	5.388
	TRINITY_DN67842_c1_g1	--	--	Molecular Function: DNA binding (GO:0003677);; Molecular Function: DNA-binding transcription factor activity (GO:0003700);; Cellular Component: nucleus (GO:0005634);; Biological Process: transcription, DNA-templated (GO:0006351);; Cellular Component: plasmodesma (GO:0009506);; Biological Process: auxin-activated signaling pathway (GO:0009734);;	--	--	--	--	Auxin response factor 11 OS=Arabidopsis thaliana OX=3702 GN=ARF11 PE=2 SV=3							30.992	30.49	45.588	40.196	33.437	35.234	35.706	28.131	30.068	5.42	15.463	14.034
	TRINITY_DN67842_c2_g1	--	--	Molecular Function: DNA binding (GO:0003677);; Cellular Component: nucleus (GO:0005634);; Biological Process: transcription, DNA-templated (GO:0006351);; Biological Process: regulation of transcription, DNA-templated (GO:0006355);; Biological Process: auxin-activated signaling pathway (GO:0009734);;	--	--	--	Auxin response factor;; B3 DNA binding domain;; AUX/IAA family	Auxin response factor 1 OS=Oryza sativa subsp. japonica OX=39947 GN=ARF1 PE=2 SV=1							30.552	28.643	48.281	38.035	35.893	36.346	33.379	35.852	31.811	15.408	20.854	18.33
	TRINITY_DN68230_c0_g1	--	--	Molecular Function: DNA binding (GO:0003677);; Cellular Component: nucleus (GO:0005634);; Biological Process: transcription, DNA-templated (GO:0006351);; Biological Process: regulation of transcription, DNA-templated (GO:0006355);; Biological Process: auxin-activated signaling pathway (GO:0009734);;	--	--	--	Auxin response factor;; B3 DNA binding domain	Auxin response factor 19 OS=Oryza sativa subsp. japonica OX=39947 GN=ARF19 PE=2 SV=2							29.075	39.661	32.062	36.533	29.187	37.249	47.815	27.932	34.125	4.105	27.519	26.217
	TRINITY_DN68230_c0_g2	--	--	Molecular Function: DNA binding (GO:0003677);; Cellular Component: nucleus (GO:0005634);; Biological Process: transcription, DNA-templated (GO:0006351);; Biological Process: regulation of transcription, DNA-templated (GO:0006355);; Biological Process: auxin-activated signaling pathway (GO:0009734);; Molecular Function: protein dimerization activity (GO:0046983);;	--	--	--	--	Auxin response factor 21 OS=Oryza sativa subsp. japonica OX=39947 GN=ARF21 PE=2 SV=2							0.492	0.802	0.668	0.853	0.621	0.761	1.115	0.776	1.048	0	0	0.201
	TRINITY_DN68441_c1_g1	--	--	Molecular Function: DNA binding (GO:0003677);; Molecular Function: DNA-binding transcription factor activity (GO:0003700);; Cellular Component: nucleus (GO:0005634);; Biological Process: DNA methylation (GO:0006306);; Biological Process: methylation-dependent chromatin silencing (GO:0006346);; Biological Process: transcription, DNA-templated (GO:0006351);; Biological Process: regulation of transc…	--	--	--	AUX/IAA family	Auxin response factor 7 OS=Oryza sativa subsp. japonica OX=39947 GN=ARF7 PE=2 SV=1							5.943	5.934	6.236	8.392	4.701	6.18	3.471	6.289	4.41	3.042	5.179	5.444
	TRINITY_DN68441_c1_g3	--	--	Molecular Function: DNA binding (GO:0003677);; Molecular Function: DNA-binding transcription factor activity (GO:0003700);; Cellular Component: nucleus (GO:0005634);; Biological Process: DNA methylation (GO:0006306);; Biological Process: methylation-dependent chromatin silencing (GO:0006346);; Biological Process: transcription, DNA-templated (GO:0006351);; Biological Process: regulation of transc…	K14486|1e-50|osa:4329672|K14486, ARF;K14486, ARF|Os02g0557200; K14486 auxin response factor	--	--	--	Auxin response factor 7 OS=Oryza sativa subsp. japonica OX=39947 GN=ARF7 PE=2 SV=1							0.22	1.707	2.956	2.248	4.049	0.437	1.338	1.164	2.023	0	1.666	1.685
	TRINITY_DN69123_c1_g1	--	--	Molecular Function: DNA binding (GO:0003677);; Molecular Function: DNA-binding transcription factor activity (GO:0003700);; Cellular Component: nucleus (GO:0005634);; Biological Process: DNA methylation (GO:0006306);; Biological Process: methylation-dependent chromatin silencing (GO:0006346);; Biological Process: transcription, DNA-templated (GO:0006351);; Biological Process: regulation of transc…	K14486|6e-91|vvi:100264303|K14486, ARF;K14486, ARF|hypothetical protein LOC100264303; K14486 auxin response factor	--	--	B3 DNA binding domain	Auxin response factor 7 OS=Oryza sativa subsp. japonica OX=39947 GN=ARF7 PE=2 SV=1							40.039	47.984	45.233	33.878	30.33	30.86	38.954	36.907	35.557	10.551	54.55	34.696
	TRINITY_DN69287_c1_g1	--	--	Molecular Function: DNA binding (GO:0003677);; Cellular Component: nucleus (GO:0005634);; Biological Process: transcription, DNA-templated (GO:0006351);; Biological Process: regulation of transcription, DNA-templated (GO:0006355);; Biological Process: auxin-activated signaling pathway (GO:0009734);;	--	--	--	--	Auxin response factor 21 OS=Oryza sativa subsp. japonica OX=39947 GN=ARF21 PE=2 SV=2							24.09	26.096	21.949	24.643	21.029	21.239	18.711	22.598	22.245	8.273	24.802	25.012
	TRINITY_DN69694_c1_g7	--	--	Molecular Function: DNA binding (GO:0003677);; Cellular Component: nucleus (GO:0005634);; Biological Process: transcription, DNA-templated (GO:0006351);; Biological Process: regulation of transcription, DNA-templated (GO:0006355);; Biological Process: auxin-activated signaling pathway (GO:0009734);;	K14486|3e-06|zma:100383226|K14486, ARF;K14486, ARF|ARF4; auxin response factor 4; K14486 auxin response factor	--	--	--	Auxin response factor 11 OS=Oryza sativa subsp. japonica OX=39947 GN=ARF11 PE=2 SV=1							1.161	2.388	1.822	0.911	2.365	0.846	2.598	1.045	0.872	0.375	1.04	0.469
	TRINITY_DN69694_c1_g8	--	--	Molecular Function: DNA-binding transcription factor activity (GO:0003700);; Cellular Component: nucleus (GO:0005634);; Biological Process: transcription, DNA-templated (GO:0006351);; Biological Process: regulation of transcription, DNA-templated (GO:0006355);; Biological Process: response to auxin (GO:0009733);; Biological Process: auxin-activated signaling pathway (GO:0009734);; Biological Proc…	K14486|8e-09|rcu:RCOM_1597120|K14486, ARF;K14486, ARF|Auxin response factor, putative; K14486 auxin response factor	--	--	--	Auxin response factor 5 OS=Arabidopsis thaliana OX=3702 GN=ARF5 PE=1 SV=3							3.218	0.364	1.883	0.717	0.812	0.418	0	0.368	0	0.438	1.061	0.647
	TRINITY_DN70219_c2_g1	--	--	Molecular Function: DNA binding (GO:0003677);; Cellular Component: nucleus (GO:0005634);; Biological Process: transcription, DNA-templated (GO:0006351);; Biological Process: regulation of transcription, DNA-templated (GO:0006355);; Biological Process: auxin-activated signaling pathway (GO:0009734);; Molecular Function: protein dimerization activity (GO:0046983);;	--	--	--	B3 DNA binding domain	Auxin response factor 5 OS=Oryza sativa subsp. japonica OX=39947 GN=ARF5 PE=2 SV=2							16.661	17.988	14.548	24.536	19.736	20.022	17.858	18.16	20.803	5.382	17.808	7.865
	TRINITY_DN70219_c2_g2	--	--	Molecular Function: DNA binding (GO:0003677);; Cellular Component: nucleus (GO:0005634);; Biological Process: transcription, DNA-templated (GO:0006351);; Biological Process: regulation of transcription, DNA-templated (GO:0006355);; Biological Process: auxin-activated signaling pathway (GO:0009734);;	--	--	--	AUX/IAA family	Auxin response factor 19 OS=Oryza sativa subsp. japonica OX=39947 GN=ARF19 PE=2 SV=2							26.429	24.65	19.033	18.732	24.617	18.587	15.715	21.165	18.499	21.216	13.542	14.101
	TRINITY_DN70647_c2_g2	--	--	Molecular Function: DNA binding (GO:0003677);; Cellular Component: nucleus (GO:0005634);; Biological Process: transcription, DNA-templated (GO:0006351);; Biological Process: regulation of transcription, DNA-templated (GO:0006355);; Biological Process: auxin-activated signaling pathway (GO:0009734);;	K14486|8e-07|vvi:100245251|K14486, ARF;K14486, ARF|hypothetical protein LOC100245251; K14486 auxin response factor	--	--	--	Auxin response factor 15 OS=Oryza sativa subsp. japonica OX=39947 GN=ARF15 PE=2 SV=1							0	0.383	0.324	0.736	0	1.73	0.873	0	0	1.352	0	1.986
	TRINITY_DN70735_c2_g1	--	--	Molecular Function: DNA binding (GO:0003677);; Cellular Component: nucleus (GO:0005634);; Biological Process: regulation of transcription, DNA-templated (GO:0006355);; Biological Process: auxin-activated signaling pathway (GO:0009734);; Molecular Function: protein dimerization activity (GO:0046983);;	--	--	--	--	Auxin response factor 2B OS=Solanum lycopersicum OX=4081 GN=ARF2B PE=2 SV=1							0	0	0	0.581	0	0.685	0.708	0.607	0	0	0.562	1.54
	TRINITY_DN70735_c3_g1	--	--	--	--	--	--	Auxin response factor	Auxin response factor 2B OS=Solanum lycopersicum OX=4081 GN=ARF2B PE=2 SV=1							11.482	9.582	11.288	8.237	8.109	8.366	10.868	9.523	8.819	6.058	10.082	8.546
	TRINITY_DN70735_c3_g2	--	--	Molecular Function: DNA binding (GO:0003677);; Cellular Component: nucleus (GO:0005634);; Biological Process: transcription, DNA-templated (GO:0006351);; Biological Process: regulation of transcription, DNA-templated (GO:0006355);; Biological Process: auxin-activated signaling pathway (GO:0009734);;	--	--	--	AUX/IAA family	Auxin response factor 4 OS=Oryza sativa subsp. japonica OX=39947 GN=ARF4 PE=2 SV=1							22.156	26.002	29.825	23.964	28.416	28.103	18.953	22.29	19.547	26.185	16.418	26.027
	TRINITY_DN70735_c3_g3	--	--	--	--	--	--	Auxin response factor;; B3 DNA binding domain	Auxin response factor 2A OS=Solanum lycopersicum OX=4081 GN=ARF2A PE=1 SV=1							28.741	30.723	28.276	33.141	33.327	26.107	28.61	28.449	29.705	10.614	26.766	27.645
	TRINITY_DN70865_c1_g1	--	--	Molecular Function: DNA binding (GO:0003677);; Molecular Function: binding (GO:0005488);; Cellular Component: nucleus (GO:0005634);; Biological Process: transcription, DNA-templated (GO:0006351);; Biological Process: regulation of transcription, DNA-templated (GO:0006355);; Biological Process: pattern specification process (GO:0007389);; Biological Process: response to auxin (GO:0009733);; Biolog…	--	--	--	Auxin response factor;; B3 DNA binding domain;; AUX/IAA family;; B3 DNA binding domain	Auxin response factor 17 OS=Oryza sativa subsp. japonica OX=39947 GN=ARF17 PE=2 SV=1							17.645	18.958	16.37	16.251	20.136	11.123	17.616	19.702	12.596	6.396	19.326	16.545
	TRINITY_DN70865_c1_g2	--	--	Molecular Function: DNA binding (GO:0003677);; Cellular Component: nucleus (GO:0005634);; Biological Process: transcription, DNA-templated (GO:0006351);; Biological Process: regulation of transcription, DNA-templated (GO:0006355);; Biological Process: auxin-activated signaling pathway (GO:0009734);; Molecular Function: protein dimerization activity (GO:0046983);;	--	--	--	AUX/IAA family	Auxin response factor 12 OS=Oryza sativa subsp. indica OX=39946 GN=ARF12 PE=3 SV=1							2.541	8.649	3.321	7.801	9.101	5.98	8.008	10.15	9.919	14.857	9.647	11.268
	TRINITY_DN71399_c1_g1	--	--	Molecular Function: DNA binding (GO:0003677);; Cellular Component: nucleus (GO:0005634);; Biological Process: transcription, DNA-templated (GO:0006351);; Biological Process: regulation of transcription, DNA-templated (GO:0006355);; Biological Process: pattern specification process (GO:0007389);; Biological Process: anatomical structure morphogenesis (GO:0009653);; Biological Process: auxin-activa…	K14486|1e-13|zma:100383226|K14486, ARF;K14486, ARF|ARF4; auxin response factor 4; K14486 auxin response factor	--	--	--	Auxin response factor 11 OS=Oryza sativa subsp. japonica OX=39947 GN=ARF11 PE=2 SV=1							23.554	24.351	16.654	15.66	20.537	11.77	10.121	19.135	10.874	22.78	22.531	18.575
	TRINITY_DN71930_c5_g1	--	--	Molecular Function: DNA binding (GO:0003677);; Molecular Function: DNA-binding transcription factor activity (GO:0003700);; Cellular Component: nucleus (GO:0005634);; Biological Process: transcription, DNA-templated (GO:0006351);; Biological Process: regulation of transcription, DNA-templated (GO:0006355);; Biological Process: multicellular organism development (GO:0007275);; Biological Process: …	--	[R]	General function prediction only	GYF domain	Auxin response factor 7 OS=Arabidopsis thaliana OX=3702 GN=ARF7 PE=1 SV=2							25.303	24.566	18.486	15.805	19.595	22.209	13.573	18.807	15.646	28.4	16.928	28.615

## Sheet: Table S3
Supplemental Table S3. DEGs involved in jasmonic acid, brassinosteroid, ethylene, zeatin, salicylic acid and abscisic acid metabolism and signaling transduction
	#GeneID	COG_class	COG_class_annotation	GO_annotation	KEGG_annotation	KOG_class	KOG_class_annotation	Pfam_annotation	Swissprot_annotation	nr_annotation		Stage A-01	Stage A-02	Stage A-03	Stage B-01	Stage B-02	Stage B-03	Stage C-01	Stage C-02	Stage C-03	Stage D-01	Stage D-02	Stage D-03
ABA signal transduction	TRINITY_DN50759_c2_g2	--	--	Molecular Function: protein phosphatase inhibitor activity (GO:0004864);; Molecular Function: signaling receptor activity (GO:0004872);; Cellular Component: nucleus (GO:0005634);; Cellular Component: cytoplasm (GO:0005737);; Cellular Component: plasma membrane (GO:0005886);; Biological Process: abscisic acid-activated signaling pathway (GO:0009738);; Molecular Function: abscisic acid binding (GO:…	K14496|4e-87|zma:100383950|PYL;PYL|hypothetical protein LOC100383950	--	--	Polyketide cyclase / dehydrase and lipid transport;; Polyketide cyclase / dehydrase and lipid transport	Abscisic acid receptor PYL2 OS=Arabidopsis thaliana OX=3702 GN=PYL2 PE=1 SV=1	abscisic acid receptor PYL2 [Setaria italica]		3.728	3.303	6.024	13.063	6.164	6.76	2.327	10.906	3.279	4.781	5.986	7.04
	TRINITY_DN32641_c0_g1	--	--	--	K14432|2e-30|sbi:SORBI_03g040970|ABF;ABF|hypothetical protein; K14432 ABA responsive element binding factor	--	--	bZIP transcription factor;; Basic region leucine zipper	bZIP transcription factor 12 OS=Oryza sativa subsp. japonica OX=39947 GN=BZIP12 PE=2 SV=1	G-box-binding factor 4-like [Dendrobium catenatum]		0.185	0.756	1.539	4.661	2.095	7.435	0.572	2.886	2.635	1.164	0.414	0.301
	TRINITY_DN68734_c0_g1	[T]	Signal transduction mechanisms	Molecular Function: phosphoprotein phosphatase activity (GO:0004721);; Molecular Function: protein serine/threonine phosphatase activity (GO:0004722);; Molecular Function: potassium channel activity (GO:0005267);; Cellular Component: plasma membrane (GO:0005886);; Biological Process: negative regulation of abscisic acid-activated signaling pathway (GO:0009788);; Biological Process: positive regul…	K14497|1e-110|vvi:100255251|PP2C;EC:3.1.3.16|hypothetical protein LOC100255251; K14497 protein phosphatase 2C [EC:3.1.3.16]	[T]	Signal transduction mechanisms	Protein phosphatase 2C	Protein phosphatase 2C 3 OS=Arabidopsis thaliana OX=3702 GN=AIP1 PE=1 SV=1	protein phosphatase 2C 37-like [Phalaenopsis equestris]		74.556	122.333	350.094	41.62	60.319	166.889	96.047	112.941	168.29	38.877	28.771	35.945
Brassinostteroid signal transduction	TRINITY_DN57604_c0_g1	--	--	Molecular Function: protein kinase inhibitor activity (GO:0004860);; Cellular Component: cytosol (GO:0005829);; Cellular Component: plasma membrane (GO:0005886);; Biological Process: lipid metabolic process (GO:0006629);; Biological Process: brassinosteroid mediated signaling pathway (GO:0009742);; Biological Process: negative regulation of brassinosteroid biosynthetic process (GO:0010423);; Mole…	K14499|2e-60|vvi:100243702|BKI1;BKI1|hypothetical protein LOC100243702; K14499 BRI1 kinase inhibitor 1	--	--	--	BRI1 kinase inhibitor 1 OS=Arabidopsis thaliana OX=3702 GN=BKI1 PE=1 SV=1	BRI1 kinase inhibitor 1-like [Dendrobium catenatum]		2.717	0.97	6.732	0.649	0.291	0.437	1.415	1.622	1.608	4.456	8.565	8.512
	TRINITY_DN69717_c2_g1	--	--	Biological Process: microtubule bundle formation (GO:0001578);; Molecular Function: protein serine/threonine kinase activity (GO:0004674);; Molecular Function: steroid binding (GO:0005496);; Molecular Function: ATP binding (GO:0005524);; Cellular Component: endosome (GO:0005768);; Cellular Component: plasma membrane (GO:0005886);; Biological Process: skotomorphogenesis (GO:0009647);; Biological P…	K13415|1e-147|osa:4324691|BRI1;EC:2.7.10.1 2.7.11.1|Os01g0718300; K13415 protein brassinosteroid insensitive 1 [EC:2.7.10.1 2.7.11.1]	--	--	Leucine rich repeat;; Leucine Rich repeats (2 copies);; Leucine Rich Repeat;; Leucine Rich repeat	Brassinosteroid LRR receptor kinase BRI1 OS=Oryza sativa subsp. japonica OX=39947 GN=BRI1 PE=1 SV=1	Brassinosteroid LRR receptor kinase [Dendrobium catenatum]		16.784	11.326	10.448	10.223	9.983	9.754	13.321	12.478	8.84	0.926	5.444	5.734
Zeatin signal transduction	TRINITY_DN66618_c1_g1	--	--	Molecular Function: phosphorelay response regulator activity (GO:0000156);; Biological Process: phosphorelay signal transduction system (GO:0000160);; Cellular Component: nucleus (GO:0005634);; Biological Process: transcription, DNA-templated (GO:0006351);; Biological Process: regulation of transcription, DNA-templated (GO:0006355);; Biological Process: circadian rhythm (GO:0007623);; Biological …	K14492|6e-32|vvi:100253216|ARR-A;ARR-A|hypothetical protein LOC100253216; K14492 two-component response regulator ARR-A family	[K]	Transcription	--	Two-component response regulator ARR9 OS=Arabidopsis thaliana OX=3702 GN=ARR9 PE=1 SV=1	two-component response regulator ORR9 [Prunus persica]		1.75	2.836	0.952	1.899	2.947	3.27	3.5	3.811	4.472	11.315	6.909	10.063
Ethylene signal transduction	TRINITY_DN42513_c0_g1	--	--	Molecular Function: phosphorelay sensor kinase activity (GO:0000155);; Molecular Function: ATP binding (GO:0005524);; Cellular Component: endoplasmic reticulum membrane (GO:0005789);; Biological Process: ethylene-activated signaling pathway (GO:0009873);; Cellular Component: integral component of membrane (GO:0016021);; Molecular Function: metal ion binding (GO:0046872);;	K14509|9e-13|pop:POPTR_740887|ETR, ERS;EC:2.7.13.-|ETR4; ethylene receptor 4; K14509 ethylene receptor [EC:2.7.13.-]	--	--	--	Probable ethylene response sensor 1 OS=Oryza sativa subsp. japonica OX=39947 GN=ERS1 PE=2 SV=1	PREDICTED: ethylene receptor isoform X1 [Theobroma cacao]		2.611	2.23	2.561	2.054	3.979	7.102	5.497	0.796	1.401	0	0	0.178
	TRINITY_DN69902_c2_g2	--	--	Molecular Function: transcription regulatory region sequence-specific DNA binding (GO:0000976);; Biological Process: response to hypoxia (GO:0001666);; Molecular Function: DNA-binding transcription factor activity (GO:0003700);; Cellular Component: nucleus (GO:0005634);; Biological Process: transcription, DNA-templated (GO:0006351);; Biological Process: regulation of transcription, DNA-templated …	K14514|0.0|vvi:100250496|EIN3;EIN3|hypothetical protein LOC100250496; K14514 ethylene-insensitive protein 3	--	--	Ethylene insensitive 3	Protein ETHYLENE INSENSITIVE 3 OS=Arabidopsis thaliana OX=3702 GN=EIN3 PE=1 SV=1	ETHYLENE INSENSITIVE 3-like 1 protein [Dendrobium catenatum]		33.304	39.521	46.641	31.94	39.01	31.668	45.498	45.753	31.925	86.189	73.261	83.202
	TRINITY_DN33907_c0_g1	--	--	Molecular Function: DNA binding (GO:0003677);; Molecular Function: DNA-binding transcription factor activity (GO:0003700);; Cellular Component: nucleus (GO:0005634);; Biological Process: transcription, DNA-templated (GO:0006351);; Biological Process: defense response (GO:0006952);; Biological Process: jasmonic acid mediated signaling pathway (GO:0009867);; Biological Process: ethylene-activated s…	K14516|5e-60|vvi:100246426|ERF1;ERF1|hypothetical protein LOC100246426	--	--	AP2 domain	Ethylene-responsive transcription factor 1B OS=Arabidopsis thaliana OX=3702 GN=ERF1B PE=1 SV=2	ethylene-responsive transcription factor 1B-like [Dendrobium catenatum]		1.099	0.541	0.769	1.211	0.822	0.78	1.231	1.254	1.421	3.029	3.269	3.246
Salicylic acid signal transduction	TRINITY_DN67985_c1_g1	--	--	Biological Process: defense response (GO:0006952);;	K14508|0.0|vvi:100241869|NPR1;NPR1|hypothetical protein LOC100241869	[R]	General function prediction only	BTB/POZ domain;; Ankyrin repeats (3 copies);; Ankyrin repeat;; Ankyrin repeats (many copies);; Ankyrin repeat;; Domain of unknown function (DUF3420);; Ankyrin repeats (many copies)	BTB/POZ domain and ankyrin repeat-containing protein NPR5 OS=Oryza sativa subsp. japonica OX=39947 GN=NPR5 PE=1 SV=1	BTB/POZ domain and ankyrin repeat-containing protein NPR5-like isoform X1 [Dendrobium catenatum]		14.208	9.843	7.573	10.756	10.424	8.157	15.134	17.663	12.222	13.005	30.363	27.121
JA signal transduction	TRINITY_DN55669_c0_g1	--	--	Molecular Function: transcription corepressor activity (GO:0003714);; Cellular Component: nucleus (GO:0005634);; Biological Process: transcription, DNA-templated (GO:0006351);; Biological Process: regulation of transcription, DNA-templated (GO:0006355);; Biological Process: response to wounding (GO:0009611);; Biological Process: regulation of defense response (GO:0031347);; Biological Process: ne…	K13464|6e-24|vvi:100262965|JAZ;JAZ|hypothetical protein LOC100262965; K13464 jasmonate ZIM domain-containing protein	--	--	tify domain	Protein TIFY 6b OS=Oryza sativa subsp. japonica OX=39947 GN=TIFY6B PE=1 SV=1	protein TIFY 6b-like [Dendrobium catenatum]		13.082	19.481	11.339	51.282	39.11	63.356	18.149	33.046	33.295	44.834	22.149	25.101
	TRINITY_DN39819_c1_g2	--	--	Molecular Function: transcription corepressor activity (GO:0003714);; Cellular Component: nucleus (GO:0005634);; Biological Process: transcription, DNA-templated (GO:0006351);; Biological Process: regulation of transcription, DNA-templated (GO:0006355);; Biological Process: response to wounding (GO:0009611);; Biological Process: regulation of defense response (GO:0031347);; Biological Process: ne…	K13464|1e-25|osa:4333065|JAZ;JAZ|Os03g0402800; K13464 jasmonate ZIM domain-containing protein	--	--	tify domain;; Divergent CCT motif	Protein TIFY 10a OS=Oryza sativa subsp. japonica OX=39947 GN=TIFY10A PE=1 SV=1	protein TIFY 10a-like [Phalaenopsis equestris]		1.328	9.031	2.713	5.204	3.508	2.928	1.425	2.697	2.573	31.855	6.24	8.769
JA metabolism signal transduction	TRINITY_DN64813_c0_g3	--	--	Cellular Component: cytoplasm (GO:0005737);; Cellular Component: chloroplast (GO:0009507);; Cellular Component: chloroplast thylakoid membrane (GO:0009535);; Cellular Component: chloroplast stroma (GO:0009570);; Biological Process: response to wounding (GO:0009611);; Biological Process: response to bacterium (GO:0009617);; Biological Process: response to fungus (GO:0009620);; Biological Process: …	K00454|2e-76|vvi:100257867|LOX2S;EC:1.13.11.12|hypothetical protein LOC100257867	--	--	Lipoxygenase	Lipoxygenase 2, chloroplastic OS=Arabidopsis thaliana OX=3702 GN=LOX2 PE=1 SV=1	linoleate 13S-lipoxygenase 2-1, chloroplastic-like [Dendrobium catenatum]		67.355	95.669	45.183	153.729	201.725	99.806	83.589	152.346	149.117	165.269	251.27	217.846
	TRINITY_DN68295_c3_g3	--	--	Cellular Component: chloroplast (GO:0009507);; Molecular Function: linoleate 13S-lipoxygenase activity (GO:0016165);; Molecular Function: oxidoreductase activity, acting on single donors with incorporation of molecular oxygen, incorporation of two atoms of oxygen (GO:0016702);; Biological Process: oxylipin biosynthetic process (GO:0031408);; Molecular Function: metal ion binding (GO:0046872);; Bi…	K00454|1e-170|vvi:100257867|LOX2S;EC:1.13.11.12|hypothetical protein LOC100257867	--	--	Lipoxygenase	Probable lipoxygenase 8, chloroplastic OS=Oryza sativa subsp. japonica OX=39947 GN=CM-LOX2 PE=2 SV=1	linoleate 13S-lipoxygenase 2-1, chloroplastic-like [Dendrobium catenatum]		86.961	138.493	44.272	99.21	185.678	100.415	115.708	170.227	181.737	479.561	306.743	363.846
	TRINITY_DN43391_c0_g3	--	--	Molecular Function: monooxygenase activity (GO:0004497);; Molecular Function: iron ion binding (GO:0005506);; Biological Process: sterol metabolic process (GO:0016125);; Molecular Function: oxidoreductase activity, acting on paired donors, with incorporation or reduction of molecular oxygen (GO:0016705);; Molecular Function: lyase activity (GO:0016829);; Molecular Function: heme binding (GO:00200…	K01723|3e-34|zma:100279433|AOS;EC:4.2.1.92|hypothetical protein LOC100279433	--	--	--	Allene oxide synthase 2 OS=Oryza sativa subsp. japonica OX=39947 GN=CYP74A2 PE=2 SV=2	allene oxide synthase 2-like [Phalaenopsis equestris]		25.769	26.021	24.854	25.088	49.845	13.595	22.793	36.26	25.295	76.94	47.652	41.847
	TRINITY_DN66619_c2_g1	--	--	Molecular Function: monooxygenase activity (GO:0004497);; Molecular Function: iron ion binding (GO:0005506);; Biological Process: defense response (GO:0006952);; Cellular Component: chloroplast thylakoid membrane (GO:0009535);; Biological Process: jasmonic acid biosynthetic process (GO:0009695);; Cellular Component: chloroplast envelope (GO:0009941);; Biological Process: sterol metabolic process …	K01723|4e-39|pop:POPTR_644172|AOS;EC:4.2.1.92|CYP74A1; cytochrome P450 allene oxide synthase (EC:4.2.1.92); K01723 hydroperoxide dehydratase [EC:4.2.1.92]	--	--	Cytochrome P450	Allene oxide synthase 1, chloroplastic OS=Solanum lycopersicum OX=4081 GN=AOS1 PE=2 SV=1	allene oxide synthase 2-like [Phalaenopsis equestris]		32.469	36.825	44.434	35.157	44.843	15.706	28.619	45.545	20.792	92.673	61.48	62.697
	TRINITY_DN58598_c0_g1	--	--	Biological Process: lipid metabolic process (GO:0006629);; Biological Process: circadian rhythm (GO:0007623);; Biological Process: response to light stimulus (GO:0009416);; Cellular Component: chloroplast (GO:0009507);; Biological Process: response to wounding (GO:0009611);; Biological Process: response to insect (GO:0009625);; Biological Process: response to blue light (GO:0009637);; Biological …	K10525|3e-98|osa:4333201|AOC;EC:5.3.99.6|Os03g0438100; K10525 allene oxide cyclase [EC:5.3.99.6]	--	--	Allene oxide cyclase	Allene oxide cyclase, chloroplastic OS=Oryza sativa subsp. japonica OX=39947 GN=AOC PE=1 SV=1	Allene oxide cyclase 3, chloroplastic [Apostasia shenzhenica]		58.853	91.088	94.223	81.545	116.93	62.367	65.285	104.154	87.953	341.578	134.868	257.26
GA metabolism	TRINITY_DN50547_c1_g1	[R]	General function prediction only	Biological Process: gibberellin biosynthetic process (GO:0009686);; Molecular Function: gibberellin 2-beta-dioxygenase activity (GO:0045543);; Molecular Function: metal ion binding (GO:0046872);; Molecular Function: dioxygenase activity (GO:0051213);;	--	[QR]	--	2OG-Fe(II) oxygenase superfamily;; non-haem dioxygenase in morphine synthesis N-terminal	Gibberellin 2-beta-dioxygenase OS=Phaseolus coccineus OX=3886 GN=GA2OX1 PE=2 SV=1	[Dendrobium catenatum]		0.879	0.709	2.744	18.17	10.514	25.384	1.968	3.005	8.892	7.397	1.794	3.503
	TRINITY_DN41700_c3_g2	[R]	General function prediction only	Biological Process: gibberellin biosynthetic process (GO:0009686);; Molecular Function: oxidoreductase activity, acting on paired donors, with incorporation or reduction of molecular oxygen, 2-oxoglutarate as one donor, and incorporation of one atom each of oxygen into both donors (GO:0016706);; Molecular Function: gibberellin 2-beta-dioxygenase activity (GO:0045543);; Molecular Function: metal i…	--	[QR]	--	2OG-Fe(II) oxygenase superfamily	Gibberellin 2-beta-dioxygenase 2 OS=Pisum sativum OX=3888 GN=GA2OX2 PE=2 SV=1	gibberellin 2-beta-dioxygenase 2-like [Dendrobium catenatum]		1.328	3.415	14.032	2.161	5.593	11.142	3.17	13.145	8.798	0.939	2.091	2.901
	TRINITY_DN52187_c0_g1	[R]	General function prediction only	Molecular Function: oxidoreductase activity (GO:0016491);; Molecular Function: oxidoreductase activity, acting on paired donors, with incorporation or reduction of molecular oxygen, 2-oxoglutarate as one donor, and incorporation of one atom each of oxygen into both donors (GO:0016706);; Molecular Function: metal ion binding (GO:0046872);; Biological Process: oxidation-reduction process (GO:005511…	K05282|1e-133|rcu:RCOM_1498120|E1.14.11.12;EC:1.14.11.12|gibberellin 20-oxidase, putative (EC:1.14.11.15); K05282 gibberellin 20-oxidase [EC:1.14.11.12]	[QR]	--	non-haem dioxygenase in morphine synthesis N-terminal;; 2OG-Fe(II) oxygenase superfamily	Gibberellin 20 oxidase 1-B OS=Triticum aestivum OX=4565 GN=GA20ox1B PE=2 SV=1	Gibberellin 20 oxidase 1-B [Dendrobium catenatum]		21.954	24.883	24.783	35.796	35.552	37.477	36.356	25.703	36.926	2.253	9.424	2.376
	TRINITY_DN42443_c0_g1	[R]	General function prediction only	Molecular Function: oxidoreductase activity (GO:0016491);; Molecular Function: metal ion binding (GO:0046872);;	K05282|1e-168|vvi:100232996|E1.14.11.12;EC:1.14.11.12|gibberellin 20-oxidase; K05282 gibberellin 20-oxidase [EC:1.14.11.12]	[QR]	--	non-haem dioxygenase in morphine synthesis N-terminal;; 2OG-Fe(II) oxygenase superfamily	Gibberellin 20 oxidase 1-B OS=Triticum aestivum OX=4565 GN=GA20ox1B PE=2 SV=1	gibberellin 20 oxidase 1-D-like [Dendrobium catenatum]		32.838	29.119	18.77	15.844	9.612	11.561	40.815	17.961	19.931	14.231	23.401	20.326

## Sheet: Table S4
Supplemental Table S4. Annotated genes related to somatic embryogenesis
Gene name	Gene ID	Stage A-01	Stage A-02	Stage A-03	Stage B-01	Stage B-02	Stage B-03	Stage C-01	Stage C-02	Stage C-03	Stage D-01	Stage D-02	Stage D-03
Receptor-like protein CLAVATA2 (CLV2)	TRINITY_DN65449_c1_g1	6.506	6.363	8.798	3.731	6.064	4.83	7.678	3.463	6.993	4.243	5.084	6.013
Receptor-like protein CLAVATA2 (CLV2)	TRINITY_DN48548_c1_g1	3.534	1.325	3.857	5.194	4.871	3.755	4.004	3.055	4.607	2.616	5.529	4.63
Somatic embryogenesis receptor kinase 2 (SERK2)	TRINITY_DN61627_c0_g3	4.932	2.267	1.144	2.054	3.107	0.761	1.609	2.368	2.698	0.726	1.231	1.606
AP2-like ethylene-responsive transcription factor BBM2 (BBM2)	TRINITY_DN56884_c2_g4	0	0.252	0.324	1.502	1.273	1.312	1.338	0.776	2.085	0	0.371	0
AP2-like ethylene-responsive transcription factor BBM2 (BBM2)	TRINITY_DN67396_c0_g1	7.719	9.554	11.977	10.349	6.515	8.034	8.91	5.632	5.26	0.213	0.817	1.495
AP2-like ethylene-responsive transcription factor BBM1 (BBM1)	TRINITY_DN51934_c0_g1	0.853	0.942	0.911	5.281	5.312	7.91	2.094	1.891	3.901	0.088	0	1.205
Protein WUSCHEL (WUS)	TRINITY_DN41780_c1_g2	1.583	1.969	1.468	3.392	1.844	1.997	1.309	1.174	0.965	0.738	0.35	0.502
WUSCHEL-related homeobox 11 (WOX11)	TRINITY_DN36450_c0_g2	27.686	26.721	22.252	23.412	18.723	19.775	17.431	13.891	15.615	7.623	5.094	3.157
WUSCHEL-related homeobox 11 (WOX11)	TRINITY_DN70875_c1_g2	9.574	11.373	7.967	7.258	5.984	12.093	5.381	5.264	4.607	5.307	0.393	1.417
WUSCHEL-related homeobox 3 (WOX3)	TRINITY_DN63835_c1_g2	3.06	2.556	1.822	1.899	0.852	1.388	2.036	0.756	1.525	0.638	0.902	1.696
WUSCHEL-related homeobox 6 (WOX6)	TRINITY_DN36450_c0_g3	2.013	2.967	5.771	2.326	1.173	4.155	2.104	1.453	4.046	4.356	3.768	5.21
WUSCHEL-related homeobox 8 (WOX8)	TRINITY_DN38477_c0_g1	11.28	14.359	14.396	26.261	27.323	27.267	12.817	16.419	18.655	22.38	14.232	14.269
WUSCHEL-related homeobox 8 (WOX8)	TRINITY_DN51654_c1_g1	5.706	5.999	6.115	5.494	6.405	7.225	5.933	5.871	6.08	7.973	8.416	10.264
WUSCHEL-related homeobox 9 (WOX9)	TRINITY_DN52848_c0_g1	2.655	2.874	3.462	4.157	3.408	7.862	3.442	1.085	3.019	1.665	0.679	1.383
WUSCHEL-related homeobox 9 (WOX9)	TRINITY_DN69990_c0_g2	3.165	1.567	1.863	7.723	5.382	2.729	1.571	2.518	2.5	0.663	0.393	1.038

## Sheet: Table S5
Supplemental Table S5. DEGs involved in Photosynthesis
KEGG	Gene name	Gene ID	KEGG_annotation	Swissprot_annotation	nr_annotation	Stage A-01	Stage A-02	Stage A-03	Stage B-01	Stage B-02	Stage B-03	Stage C-01	Stage C-02	Stage C-03	Stage D-01	Stage D-02	Stage D-03
K00195	psaD	TRINITY_DN66236_c1_g1	K02692|6e-36|zma:100191984|psaD;psaD|hypothetical protein LOC100191984; K02692 photosystem I subunit II	Photosystem I reaction center subunit II, chloroplastic OS=Solanum lycopersicum OX=4081 GN=psaD PE=2 SV=1	PREDICTED: photosystem I reaction center subunit II, chloroplastic-like [Nicotiana tabacum]	28.134	36.004	34.431	3.334	18.473	4.183	14.523	14.349	9.649	53.133	29.313	76.598
K00195	psaD	TRINITY_DN72036_c3_g2	K02692|5e-15|osa:4346326|psaD;psaD|Os08g0560900; K02692 photosystem I subunit II	Photosystem I reaction center subunit II, chloroplastic OS=Solanum lycopersicum OX=4081 GN=psaD PE=2 SV=1	hypothetical protein POPTR_010G089400v3 [Populus trichocarpa]	17.1	16.309	21.604	1.26	8.951	1.778	11.576	10.657	7.916	29.752	10.846	25.191
K00195	matK	TRINITY_DN62935_c1_g3	K02703|0.0|ath:ArthCp002|psbA;EC:1.10.3.9|psbA; photosystem II protein D1; K02703 photosystem II P680 reaction center D1 protein	Maturase K OS=Cypripedium calceolus OX=53038 GN=matK PE=3 SV=1	maturase K (chloroplast) [Paphiopedilum niveum]	2.515	1.455	1.336	1.512	1.804	0.894	2.947	2.975	2.49	1.953	1.496	14.559
K00195	PSBO	TRINITY_DN49855_c2_g2	K02716|1e-109|zma:100272890|psbO;psbO|hypothetical protein LOC100272890; K02716 photosystem II oxygen-evolving enhancer protein 1	Oxygen-evolving enhancer protein 1, chloroplastic OS=Fritillaria agrestis OX=64177 GN=PSBO PE=2 SV=1	oxygen-evolving enhancer protein 1, chloroplastic-like [Dendrobium catenatum]	166.625	95.706	293.198	179.941	124.347	61.359	211.299	213.403	258.588	395.625	517.027	686.872
K00195	PSBO	TRINITY_DN49855_c2_g3	K02716|4e-23|zma:100191684|psbO;psbO|hypothetical protein LOC100191684; K02716 photosystem II oxygen-evolving enhancer protein 1	Oxygen-evolving enhancer protein 1, chloroplastic OS=Solanum tuberosum OX=4113 GN=PSBO PE=2 SV=1	chloroplast managanese stabilizing protein, partial [Capsicum annuum]	204.765	96.303	386.54	213.247	145.967	70.971	206.995	289.019	237.194	308.334	608.711	754.868
K00195	PSBQ	TRINITY_DN58577_c1_g2	K08901|4e-10|vvi:100240959|psbQ;psbQ|hypothetical protein LOC100240959; K08901 photosystem II oxygen-evolving enhancer protein 3	Oxygen-evolving enhancer protein 3, chloroplastic OS=Spinacia oleracea OX=3562 GN=PSBQ PE=1 SV=1	PREDICTED: oxygen-evolving enhancer protein 3-2, chloroplastic [Elaeis guineensis]	10.032	2.911	8.737	2.025	4.941	2.681	4.479	7.314	4.596	7.472	20.281	22.1
K00195	PSBQ2	TRINITY_DN58577_c1_g3	K08901|6e-38|sbi:SORBI_02g035610|psbQ;psbQ|hypothetical protein; K08901 photosystem II oxygen-evolving enhancer protein 3	Oxygen-evolving enhancer protein 3-2, chloroplastic OS=Zea mays OX=4577 GN=PSBQ2 PE=3 SV=1	PREDICTED: oxygen-evolving enhancer protein 3, chloroplastic [Oryza brachyantha]	60.506	36.937	76.405	23.528	47.289	11.066	25.352	41.236	27.599	97.104	117.686	111.528
K00195	PSBR	TRINITY_DN69578_c3_g2	K03541|1e-47|vvi:100243967|psbR;psbR|hypothetical protein LOC100243967; K03541 photosystem II 10kDa protein	Photosystem II 10 kDa polypeptide, chloroplastic OS=Solanum tuberosum OX=4113 GN=PSBR PE=2 SV=1	photosystem II 10 kDa polypeptide, chloroplastic [Dendrobium catenatum]	125.136	109.85	182.341	268.986	96.222	118.65	352.747	306.98	279.931	597.518	782.104	1146.81
K00195	PSBS	TRINITY_DN64138_c2_g2	K03542|1e-131|vvi:100245393|psbS;psbS|hypothetical protein LOC100245393; K03542 photosystem II 22kDa protein	Photosystem II 22 kDa protein, chloroplastic OS=Solanum lycopersicum OX=4081 GN=PSBS PE=3 SV=1	photosystem II 22 kDa protein, chloroplastic [Phalaenopsis equestris]	19.035	16.589	26.889	48.898	19.575	21.296	44.781	40.43	63.373	52.757	72.475	188.003
K00195	PSBY	TRINITY_DN42506_c2_g1	K02723|3e-51|pop:POPTR_726168|psbY;psbY|photosystem II core complex proteins psbY; K02723 photosystem II PsbY protein	Photosystem II core complex proteins psbY, chloroplastic OS=Arabidopsis thaliana OX=3702 GN=PSBY PE=2 SV=1	photosystem II core complex proteins psbY, chloroplastic isoform X1 [Dendrobium catenatum]	43.652	17.092	74.643	61.408	30.971	12.54	46.487	63.078	35.453	109.22	225.375	275.657
K00195	PSB27-1	TRINITY_DN33102_c0_g1	K08902|1e-33|vvi:100263742|psb27;psb27|hypothetical protein LOC100263742; K08902 photosystem II Psb27 protein	Photosystem II repair protein PSB27-H1, chloroplastic OS=Arabidopsis thaliana OX=3702 GN=PSB27-1 PE=1 SV=1	photosystem II repair protein PSB27-H1, chloroplastic [Dendrobium catenatum]	14.454	6.699	18.911	31.843	8.349	8.804	26.089	19.513	21.052	29.001	55.898	53.393
K00195	psaA	TRINITY_DN69632_c2_g2	K02689|0.0|vvi:4025091|psaA;psaA|psaA; photosystem I P700 chlorophyll a apoprotein A1; K02689 photosystem I P700 chlorophyll a apoprotein A1	Photosystem I P700 chlorophyll a apoprotein A1 OS=Phalaenopsis aphrodite subsp. formosana OX=308872 GN=psaA PE=3 SV=1	&apos;photosystem I P700 apoprotein A1 (chloroplast) [Vicia sativa]	0.985	0.746	1.336	0.562	0.511	0.361	0.979	1.851	0.591	1.252	1.486	7.173
K00195	psaA	TRINITY_DN41781_c1_g1	K02689|2e-19|ppp:PhpapaCp039|psaA;psaA|psaA; PSI P700 apoprotein A1; K02689 photosystem I P700 chlorophyll a apoprotein A1	Photosystem I P700 chlorophyll a apoprotein A1 OS=Angiopteris evecta OX=13825 GN=psaA PE=3 SV=2	PsaA, partial (chloroplast) [Drypetes roxburghii]	0.378	0.42	0.425	0.61	0.351	0.523	0.969	0.438	0.477	0.025	0.127	0.078
K00195	psaB	TRINITY_DN43191_c4_g2	K02690|1e-164|ath:ArthCp021|psaB;psaB|psaB; PSI P700 apoprotein A2; K02690 photosystem I P700 chlorophyll a apoprotein A2	Photosystem I P700 chlorophyll a apoprotein A2 OS=Olimarabidopsis pumila OX=74718 GN=psaB PE=3 SV=1	photosystem I P700 chlorophyll a apoprotein A1, partial (chloroplast) [Dioscorea nipponica]	1.029	0.97	1.346	0.814	0.551	0.257	1.183	1.503	1.307	21.691	3.428	6.27
K00195	psaD	TRINITY_DN44217_c0_g1	K02692|8e-46|vvi:100240928|psaD;psaD|hypothetical protein LOC100240928; K02692 photosystem I subunit II	Photosystem I reaction center subunit II, chloroplastic OS=Cucumis sativus OX=3659 GN=psaD PE=1 SV=1	Photosystem I reaction center subunit II, chloroplastic [Dendrobium catenatum]	49.217	22.55	82.297	92.669	47.6	25.118	70.326	80.71	80.929	222.458	239.776	281.068
K00195	psaD	TRINITY_DN66236_c0_g2	K02692|2e-24|osa:4346326|psaD;psaD|Os08g0560900; K02692 photosystem I subunit II	Photosystem I reaction center subunit II, chloroplastic OS=Nicotiana sylvestris OX=4096 GN=psaD PE=2 SV=1	PREDICTED: photosystem I reaction center subunit II, chloroplastic [Nicotiana attenuata]	85.247	55.037	94.77	131.615	63.607	32.534	103.105	101.647	98.951	197.65	373.318	437.978
K00195	psaD	TRINITY_DN72212_c8_g1	K02692|2e-78|osa:4346326|psaD;psaD|Os08g0560900; K02692 photosystem I subunit II	Photosystem I reaction center subunit II, chloroplastic OS=Solanum lycopersicum OX=4081 GN=psaD PE=2 SV=1	Photosystem I reaction center subunit II-2, chloroplastic [Apostasia shenzhenica]	126.974	72.269	208.552	237.066	117.341	64.392	157.842	169.64	194.426	392.721	643.468	680.725
K00195	PSAE	TRINITY_DN64773_c0_g1	K02693|2e-52|zma:100283327|psaE;psaE|photosystem I reaction center subunit IV A; K02693 photosystem I subunit IV	Photosystem I reaction center subunit IV, chloroplastic OS=Hordeum vulgare OX=4513 GN=PSAE PE=1 SV=2	photosystem I reaction center subunit IV A, chloroplastic-like [Dendrobium catenatum]	153.042	55.429	227.828	137.458	64.058	58.954	198.56	148.873	175.761	235.337	480.932	498.891
K00195	PSAF	TRINITY_DN46913_c1_g2	K02694|2e-35|zma:100282027|psaF;psaF|photosystem I reaction center subunit III; K02694 photosystem I subunit III	Photosystem I reaction center subunit III, chloroplastic OS=Arabidopsis thaliana OX=3702 GN=PSAF PE=1 SV=1	photosystem I reaction center subunit III, chloroplastic, partial [Dendrobium catenatum]	109.486	41.191	148.76	111.885	77.318	41.185	90.23	115.021	128.749	208.627	310.161	388.345
K00195	PSAG	TRINITY_DN38068_c3_g1	K08905|9e-50|rcu:RCOM_0302140|psaG;psaG|Photosystem I reaction center subunit V, chloroplast precursor, putative; K08905 photosystem I subunit V	Photosystem I reaction center subunit V, chloroplastic OS=Arabidopsis thaliana OX=3702 GN=PSAG PE=1 SV=1	photosystem I reaction center subunit V, chloroplastic-like [Phalaenopsis equestris]	56.172	28.074	95.731	79.549	27.283	21.752	54.446	51.157	45.621	116.279	209.986	301.193
K00195	PSAH	TRINITY_DN38604_c0_g1	K02695|4e-26|rcu:RCOM_1493780|psaH;psaH|Photosystem I reaction center subunit VI, chloroplast precursor, putative; K02695 photosystem I subunit VI	Photosystem I reaction center subunit VI, chloroplastic OS=Brassica campestris OX=3711 GN=PSAH PE=2 SV=1	photosystem I reaction center subunit VI, chloroplastic-like [Dendrobium catenatum]	32.574	18.613	58.891	71.486	39.942	24.776	48.542	61.257	68.478	126.618	170.856	203.042
K00195	PSAK	TRINITY_DN53891_c0_g1	K02698|4e-56|vvi:100261762|psaK;psaK|hypothetical protein LOC100261762; K02698 photosystem I subunit X	Photosystem I reaction center subunit psaK, chloroplastic OS=Arabidopsis thaliana OX=3702 GN=PSAK PE=2 SV=2	PREDICTED: photosystem I reaction center subunit psaK, chloroplastic [Elaeis guineensis]	132.003	74.051	251.345	181.986	124.156	56.492	170.94	164.486	151.223	196.849	310.734	521.995
K00195	PSAK	TRINITY_DN53891_c0_g3	K02698|8e-51|vvi:100261762|psaK;psaK|hypothetical protein LOC100261762; K02698 photosystem I subunit X	Photosystem I reaction center subunit psaK, chloroplastic OS=Arabidopsis thaliana OX=3702 GN=PSAK PE=2 SV=2	hypothetical protein VITISV_038784 [Vitis vinifera]	36.425	15.87	48.463	45.148	19.776	12.74	29.976	34.927	29.363	63.584	89.222	169.707
K00195	PSAK	TRINITY_DN53891_c0_g4	K02698|2e-11|vvi:100261762|psaK;psaK|hypothetical protein LOC100261762; K02698 photosystem I subunit X	Photosystem I reaction center subunit psaK, chloroplastic OS=Arabidopsis thaliana OX=3702 GN=PSAK PE=2 SV=2	Photosystem I reaction center subunit psaK, chloroplastic [Dichanthelium oligosanthes]	27.862	12.521	29.967	39.963	16.949	7.482	12.981	22.389	13.914	37.024	57.904	51.541
K00195	PSAL	TRINITY_DN70128_c1_g2	K02699|2e-25|pop:POPTR_732598|psaL;psaL|photosystem I reaction center subunit XI; K02699 photosystem I subunit XI	Photosystem I reaction center subunit XI, chloroplastic OS=Spinacia oleracea OX=3562 GN=PSAL PE=1 SV=1	photosystem I reaction center subunit XI, chloroplastic [Dendrobium catenatum]	209.354	102.125	355.844	492.476	271.196	123.137	415.007	436.867	379.691	531.017	1310.66	1450.65
K00195	PSAN	TRINITY_DN57529_c0_g2	K02701|1e-75|pop:POPTR_715775|psaN;psaN|photosystem I reaction center subunit N PsaN; K02701 photosystem I subunit PsaN	Photosystem I reaction center subunit N, chloroplastic OS=Arabidopsis thaliana OX=3702 GN=PSAN PE=1 SV=2	Photosystem I reaction center subunit N, chloroplastic [Apostasia shenzhenica]	72.296	52.07	140.408	133.301	74.392	67.301	185.017	98.821	174.817	151.726	290.219	455.951
K00195	PSAO	TRINITY_DN67336_c4_g2	K14332|6e-67|vvi:100244962|psaO;psaO|hypothetical protein LOC100244962; K14332 photosystem I subunit PsaO	Photosystem I subunit O OS=Arabidopsis thaliana OX=3702 GN=PSAO PE=1 SV=1	photosystem I subunit O [Dendrobium catenatum]	27.765	21.552	54.011	86.632	28.115	26.249	65.198	56.59	66.694	172.967	196.709	232.55
K00195	petA	TRINITY_DN62695_c0_g3	K02634|0.0|osa:3131402|petA;petA|petA, OrsajCp041; apocytochrome f precursor; K02634 apocytochrome f	Cytochrome f OS=Calycanthus floridus var. glaucus OX=212734 GN=petA PE=3 SV=1	apocytochrome f (chloroplast) [Paphiopedilum niveum]	0.475	0.317	0.395	0.349	0.361	0.143	0.698	0.259	0.249	1.327	0.764	1.606
K00195	petC	TRINITY_DN58477_c0_g1	K02636|4e-95|vvi:100258879|petC;EC:1.10.9.1|hypothetical protein LOC100258879; K02636 cytochrome b6-f complex iron-sulfur subunit [EC:1.10.99.1]	Cytochrome b6-f complex iron-sulfur subunit, chloroplastic OS=Fritillaria agrestis OX=64177 GN=petC PE=2 SV=1	cytochrome b6-f complex iron-sulfur subunit, chloroplastic [Dendrobium catenatum]	81.422	38.84	129.606	67.532	50.496	32.543	60.021	53.416	79.362	84.174	185.035	157.781
K00195	\	TRINITY_DN39138_c0_g1	K02638|9e-15|vvi:100248911|petE;petE|hypothetical protein LOC100248911; K02638 plastocyanin	Plastocyanin B&apos;/B&apos;&apos; OS=Nicotiana tabacum OX=4097 PE=1 SV=1	PREDICTED: plastocyanin B&apos;/B&apos;&apos; [Elaeis guineensis]	28.319	14.396	59.022	56.602	21.379	16.723	40.398	39.226	29.269	125.554	133.032	189.241
K00195	PETE	TRINITY_DN39138_c0_g2	K02638|3e-11|rcu:RCOM_1599580|petE;petE|Plastocyanin A, chloroplast precursor, putative; K02638 plastocyanin	Plastocyanin, chloroplastic OS=Solanum lycopersicum OX=4081 GN=PETE PE=2 SV=1	unnamed protein product [Coffea canephora]	22.683	12.306	20.612	48.055	6.896	14.441	45.449	25.335	39.074	61.031	141.724	142.408
K00195	FDC1	TRINITY_DN34649_c0_g1	K02639|2e-55|zma:100284745|petF;petF|ferredoxin; K02639 ferredoxin	Ferredoxin C 1, chloroplastic OS=Arabidopsis thaliana OX=3702 GN=FDC1 PE=1 SV=1	uncharacterized protein LOC110096468 [Dendrobium catenatum]	25.119	14.807	37.782	30.127	20.638	11.836	36.617	25.733	24.818	70.519	62.244	88.814
K00195	\	TRINITY_DN35573_c0_g1	K02639|1e-37|vvi:100249080|petF;petF|hypothetical protein LOC100249080; K02639 ferredoxin	Ferredoxin OS=Sambucus nigra OX=4202 PE=1 SV=1	ferredoxin-like [Dendrobium catenatum]	128.424	93.971	208.876	235.729	186.36	112.679	164.444	177.561	234.351	316.808	476.454	792.665
K00195	FDC2	TRINITY_DN37023_c1_g2	K02639|1e-10|pop:POPTR_743149|petF;petF|hypothetical protein; K02639 ferredoxin	Ferredoxin C 2, chloroplastic OS=Arabidopsis thaliana OX=3702 GN=FDC2 PE=2 SV=1	uncharacterized protein LOC110104636 [Dendrobium catenatum]	22.393	17.895	33.297	27.114	30.42	28.484	30.471	33.952	34.374	46.887	54.699	69.112
K00195	PETH	TRINITY_DN59346_c3_g1	K02641|1e-137|ath:AT1G20020|petH;EC:1.18.1.2|FNR2; FNR2 (FERREDOXIN-NADP(+)-OXIDOREDUCTASE 2); NADPH dehydrogenase/ oxidoreductase/ poly(U) binding; K02641 ferredoxin--NADP+ reductase [EC:1.18.1.2]	Ferredoxin--NADP reductase, leaf-type isozyme, chloroplastic OS=Nicotiana tabacum OX=4097 GN=PETH PE=2 SV=1	unnamed protein product [Coffea canephora]	24.433	14.573	35.282	34.721	24.146	14.223	29.695	31.225	27.962	51.13	71.775	93.912
K00195	atpI	TRINITY_DN65402_c0_g3	K02108|1e-160|osa:4349180|ATPF0A, atpB;ATPF0A, atpB|Os10g0527100; K02108 F-type H+-transporting ATPase subunit a [EC:3.6.3.14]	ATP synthase subunit a, chloroplastic OS=Morus indica OX=248361 GN=atpI PE=3 SV=1	ATP synthase CF0 subunit IV (chloroplast) [Paphiopedilum niveum]	6.867	5.458	9.577	7.559	4.851	3.717	11.954	7.911	7.979	66.839	33.611	31.17
K00196	LHC Ib-21	TRINITY_DN43634_c0_g1	K08907|3e-24|sbi:SORBI_04g004770|LHCA1;LHCA1|hypothetical protein; K08907 light-harvesting complex I chlorophyll a/b binding protein 1	Chlorophyll a-b binding protein 1B-21, chloroplastic OS=Hordeum vulgare OX=4513 GN=LHC Ib-21 PE=1 SV=1	hypothetical protein M569_16509, partial [Genlisea aurea]	26.991	12.502	30.331	33.936	18.312	18.282	22.967	28.389	32.683	53.846	58.318	80.636
K00196	LHCA1	TRINITY_DN43634_c0_g2	K08907|8e-60|vvi:100263275|LHCA1;LHCA1|hypothetical protein LOC100263275; K08907 light-harvesting complex I chlorophyll a/b binding protein 1	Chlorophyll a-b binding protein 6, chloroplastic OS=Arabidopsis thaliana OX=3702 GN=LHCA1 PE=1 SV=1	chlorophyll a-b binding protein 6, chloroplastic [Asparagus officinalis]	51.125	22.476	67.01	59.635	35.602	18.035	48.416	51.206	54.222	94.3	150.681	163.962
K00196	CAB6A	TRINITY_DN66607_c2_g1	K08907|2e-70|vvi:100263275|LHCA1;LHCA1|hypothetical protein LOC100263275; K08907 light-harvesting complex I chlorophyll a/b binding protein 1	Chlorophyll a-b binding protein 6A, chloroplastic OS=Solanum lycopersicum OX=4081 GN=CAB6A PE=2 SV=1	PREDICTED: chlorophyll a-b binding protein 6, chloroplastic-like [Musa acuminata subsp. malaccensis]	42.588	24.052	52.158	52.832	26.792	33.903	62.115	44.52	67.544	67.001	131.631	143.1
K00196	CAB8	TRINITY_DN52120_c0_g1	K08909|1e-170|vvi:100232927|LHCA3;LHCA3|LHCA3; chlorophyll a/b binding protein; K08909 light-harvesting complex I chlorophyll a/b binding protein 3	Chlorophyll a-b binding protein 8, chloroplastic OS=Solanum lycopersicum OX=4081 GN=CAB8 PE=3 SV=1	chlorophyll a-b binding protein 8, chloroplastic [Dendrobium catenatum]	108.036	46.771	194.895	129.929	76.597	45.197	127.487	96.691	98.277	190.465	355.425	439.875
K00196	lhcA-P4	TRINITY_DN34481_c0_g1	K08910|1e-131|vvi:100232934|LHCA4;LHCA4|LHCA1; chlorophyll a/b-binding protein; K08910 light-harvesting complex I chlorophyll a/b binding protein 4	Chlorophyll a-b binding protein P4, chloroplastic OS=Pisum sativum OX=3888 GN=lhcA-P4 PE=1 SV=1	Chlorophyll A-B binding protein [Macleaya cordata]	112.115	48.469	176.247	95.509	55.468	22.941	65.45	93.915	64.556	151.814	379.633	643.207
K00196	CAB2R	TRINITY_DN44834_c1_g1	K08912|6e-86|sbi:SORBI_02g032040|LHCB1;LHCB1|hypothetical protein; K08912 light-harvesting complex II chlorophyll a/b binding protein 1	Chlorophyll a-b binding protein 2, chloroplastic OS=Oryza sativa subsp. japonica OX=39947 GN=CAB2R PE=2 SV=2	hypothetical protein SORBI_3002G289100, partial [Sorghum bicolor]	80.833	25.377	106.787	14.08	85.998	5.029	7.61	43.932	12.907	64.223	464.015	142.508
K00196	LHCB1.3	TRINITY_DN58087_c2_g1	K08912|2e-87|pop:POPTR_652073|LHCB1;LHCB1|Lhcb1-2; light-harvesting complex II protein Lhcb1; K08912 light-harvesting complex II chlorophyll a/b binding protein 1	Chlorophyll a-b binding protein 1, chloroplastic OS=Arabidopsis thaliana OX=3702 GN=LHCB1.3 PE=1 SV=1	Chlorophyll a-b binding protein 40, chloroplastic [Apostasia shenzhenica]	127.95	48.469	161.577	199.215	88.314	67.159	126.266	180.914	117.17	655.57	838.957	1230.57
K00196	CAB3	TRINITY_DN58742_c1_g3	K08912|1e-121|pop:POPTR_709740|LHCB1;LHCB1|light-harvesting complex II chlorophyll-a/b binding protein (Lhcb); K08912 light-harvesting complex II chlorophyll a/b binding protein 1	Chlorophyll a-b binding protein 3, chloroplastic OS=Glycine max OX=3847 GN=CAB3 PE=3 SV=1	chloroplast photosystem II light harvesting complex protein type I, partial [Oxytropis arctobia]	186.61	60.933	231.918	195.32	65.682	65.59	96.076	131.857	109.524	228.528	450.983	598.08
K00196	CAB1D	TRINITY_DN60134_c3_g1	K08912|2e-34|zma:100193833|LHCB1;LHCB1|lhcb7; light harvesting complex mesophyll7	Chlorophyll a-b binding protein 1D (Fragment) OS=Solanum lycopersicum OX=4081 GN=CAB1D PE=3 SV=1	hypothetical protein PHAVU_004G0929000g, partial [Phaseolus vulgaris]	12.854	6.055	23.022	10.533	21.389	5.837	11.43	19.633	4.762	45.573	117.092	132.457
K00196	CAB2R	TRINITY_DN60134_c3_g2	K08912|3e-76|osa:4324599|LHCB1;LHCB1|Os01g0600900; K08912 light-harvesting complex II chlorophyll a/b binding protein 1	Chlorophyll a-b binding protein 2, chloroplastic OS=Oryza sativa subsp. japonica OX=39947 GN=CAB2R PE=2 SV=2	chloroplast photosystem II light harvesting complex protein type I, partial [Oxytropis arctobia]	104.686	49.318	182.392	153.777	106.145	58.783	77.181	133.101	60.707	531.468	1086.02	1215.82
K00196	CAB1	TRINITY_DN60134_c3_g3	K08912|7e-17|ath:AT2G34430|LHCB1;LHCB1|LHB1B1; LHB1B1; chlorophyll binding; K08912 light-harvesting complex II chlorophyll a/b binding protein 1	Chlorophyll a-b binding protein 1, chloroplastic OS=Sinapis alba OX=3728 GN=CAB1 PE=3 SV=1	chlorophyll a-b binding protein, partial [Trifolium pratense]	9.759	0	11.612	11.134	3.268	4.763	3.529	6.637	6.236	7.785	34.502	16.433
K00196	\	TRINITY_DN40772_c0_g1	K08913|8e-57|vvi:100254533|LHCB2;LHCB2|hypothetical protein LOC100254533; K08913 light-harvesting complex II chlorophyll a/b binding protein 2	Chlorophyll a-b binding protein, chloroplastic (Fragment) OS=Silene latifolia subsp. alba OX=52853 PE=2 SV=2	chlorophyll a-b binding protein 5, chloroplastic [Dendrobium catenatum]	295.718	272.031	479.163	860.974	257.775	270.736	351.875	366.903	404.333	912.749	2251.15	1328.06
K00196	CAB5	TRINITY_DN42820_c1_g1	K08913|6e-63|pop:POPTR_830495|LHCB2;LHCB2|Lhcb2-2; light-harvesting complex II protein Lhcb2; K08913 light-harvesting complex II chlorophyll a/b binding protein 2	Chlorophyll a-b binding protein 5, chloroplastic (Fragment) OS=Solanum lycopersicum OX=4081 GN=CAB5 PE=2 SV=1	chlorophyll a/b binding protein, partial [Liquidambar formosana]	9.328	9.554	25.31	32.434	14.724	16.704	15.938	18.548	19.132	42.006	92.587	60.422
K00196	\	TRINITY_DN41005_c0_g1	K08913|9e-27|ath:AT3G27690|LHCB2;LHCB2|LHCB2.3; chlorophyll binding; K08913 light-harvesting complex II chlorophyll a/b binding protein 2	Chlorophyll a-b binding protein AB10, chloroplastic OS=Malus domestica OX=3750 PE=3 SV=1	unknown [Picea sitchensis]	0.202	0.056	0.192	0.32	0.21	0.932	0.969	0.488	1.39	0.063	0.042	0.212
K00196	LHCB3	TRINITY_DN65482_c4_g1	K08914|1e-173|pop:POPTR_814251|LHCB3;LHCB3|Lhcb3-2; light-harvesting complex II protein Lhcb3; K08914 light-harvesting complex II chlorophyll a/b binding protein 3	Chlorophyll a-b binding protein 3, chloroplastic OS=Arabidopsis thaliana OX=3702 GN=LHCB3 PE=1 SV=1	chlorophyll a-b binding protein 3, chloroplastic [Dendrobium catenatum]	70.16	27.616	101.866	131.479	78.351	47.232	68.097	80.511	73.832	104.964	246.123	447.93
K00196	LHCB4.1	TRINITY_DN50914_c0_g1	K08915|2e-86|osa:4343583|LHCB4;LHCB4|Os07g0558400; K08915 light-harvesting complex II chlorophyll a/b binding protein 4	Chlorophyll a-b binding protein CP29.1, chloroplastic OS=Arabidopsis thaliana OX=3702 GN=LHCB4.1 PE=1 SV=1	hypothetical protein CRG98_028180 [Punica granatum]	118.744	87.085	190.946	161.171	92.012	48.42	106.42	158.893	129.569	191.016	477.876	530.831
K00196	LHCB4.1	TRINITY_DN68531_c3_g4	K08915|1e-149|rcu:RCOM_0644360|LHCB4;LHCB4|chlorophyll A/B binding protein, putative; K08915 light-harvesting complex II chlorophyll a/b binding protein 4	Chlorophyll a-b binding protein CP29.1, chloroplastic OS=Arabidopsis thaliana OX=3702 GN=LHCB4.1 PE=1 SV=1	Chlorophyll a-b binding protein CP29.1, chloroplastic [Apostasia shenzhenica]	52.321	38.476	76.334	64.16	37.436	21.705	68.911	65.944	59.607	62.621	200.615	211.621
K00196	LHCB5	TRINITY_DN45941_c4_g1	K08916|1e-45|osa:4350176|LHCB5;LHCB5|Os11g0242800; K08916 light-harvesting complex II chlorophyll a/b binding protein 5	Chlorophyll a-b binding protein CP26, chloroplastic OS=Arabidopsis thaliana OX=3702 GN=LHCB5 PE=1 SV=1	Chlorophyll a-b binding protein CP26, chloroplastic [Dendrobium catenatum]	72.288	29.921	110.603	92.466	43.651	28.246	83.065	68.959	69.101	129.672	217.489	219.809
K00196	CAP10B	TRINITY_DN34160_c0_g1	K08917|2e-35|sbi:SORBI_06g032690|LHCB6;LHCB6|hypothetical protein; K08917 light-harvesting complex II chlorophyll a/b binding protein 6	Chlorophyll a-b binding protein CP24 10B, chloroplastic OS=Solanum lycopersicum OX=4081 GN=CAP10B PE=3 SV=1	hypothetical protein [Zea mays]	53.763	29.268	87.541	98.3	80.395	34.197	85.16	85.994	105.56	194.42	210.708	226.994
K00196	\	TRINITY_DN60472_c0_g1	K08917|2e-18|vvi:100241887|LHCB6;LHCB6|hypothetical protein LOC100241887; K08917 light-harvesting complex II chlorophyll a/b binding protein 6	Chlorophyll a-b binding protein CP24, chloroplastic OS=Spinacia oleracea OX=3562 PE=2 SV=1	Chlorophyll a-b binding protein CP24 10B, chloroplastic [Apostasia shenzhenica]	218.832	123.388	301.6	528.292	274.804	175.36	475.251	396.756	707.66	600.246	856.224	1275.44
K00196	CAP10A	TRINITY_DN60472_c0_g2	K08917|6e-15|vvi:100241887|LHCB6;LHCB6|hypothetical protein LOC100241887; K08917 light-harvesting complex II chlorophyll a/b binding protein 6	Chlorophyll a-b binding protein CP24 10A, chloroplastic OS=Solanum lycopersicum OX=4081 GN=CAP10A PE=3 SV=1	Chlorophyll a-b binding protein CP24 10B, chloroplastic [Apostasia shenzhenica]	5.935	2.183	4.252	26.358	2.566	3.052	9.162	8.627	9.442	12.442	42.876	44.368

## Sheet: Table S6
Supplemental Table S6. Primers used in the reference genes selection
Gene name	Gene ID	Forward primer	Reverse primer	fragment length（bp)
ACT2	TRINITY_DN57670_c1_g1	GCCTATGTGGGTGATGAGGC	GGAGCAACTCGGAGCTCATT	140
RPK1	TRINITY_DN40389_c0_g1	TGATGGGGATTTTGAGGCGG	GACCCATAGTCCCACGAACT	101
BBM	TRINITY_DN67396_c0_g1	CGCAAGGGAAGGCAAGTCTA	CATCTCCTCCAACTCCTTCTCA	147
WOX8	TRINITY_DN38477_c0_g1	TCCCCTGCTGACATCCAGTA	TGGCGTCCCATTTCCTTGAA	112
LAX5	TRINITY_DN69997_c0_g1	AGAATGTTGGTGGCTCCTGT	TGACCACCTACACTGCTTGG	121
AUX/IAA	TRINITY_DN63682_c1_g2	CAAATCCGCAGCAACCATGT	AGCCAACCAGCACCCTATG	122
LOX2	TRINITY_DN68295_c3_g3	CACCGAGCCCTACATCATCG	CGGAAACTAGGTACTCGCGG	128
AOC	TRINITY_DN58598_c0_g1	AGCGGGGATCTGGAGAAAAG	GTACTGCCCCTGCACCGATA	147
PIN1C	TRINITY_DN66850_c1_g1	CGCCGACTCCCTACAGAAAC	GGAGCGTCGAGAGTGAGAAG	116
ADH1	TRINITY_DN72155_c2_g2	AGTGTTGGTGAGGGTGTGAC	TCTCAGGAGGGAGCTCATGT	123
RPS3A	TRINITY_DN70395_c2_g4	CTTCTGGGAGGTCTTGCTGTC	CACGCTGTGCCCTTAGTTTT	100
HIR1	TRINITY_DN45933_c0_g2	TCAAAAAGGCAGAAGGGGAGG	ATCACATCCTTGGCGGTAGT	145
SAUR32	TRINITY_DN54779_c0_g1	GTCGAGCACTTCTTCCGAGT	GAAGCAGATGAGGTGAAGCG	111
